# Supplementary material for: TEfinder: A Bioinformatics Pipeline for Detecting New Transposable Element Insertion Events in Next-Generation Sequencing Data
Source: Genes (Basel). 2021 Feb 4;12(2):224. doi: 10.3390/genes12020224 (PMC7914406; doi:10.3390/genes12020224)
Supplement: Supplementary file 1 [file genes-12-00224-s001.zip]

Archive with 10 entries (10 files):
- dm3_chr2L_TEinsertions.bed
- Y1_TEinsertions.bed
- Y2_0.1x_TEinsertions.bed
- Y2_0.2x_TEinsertions.bed
- Y2_0.3x_TEinsertions.bed
- Y2_0.5x_TEinsertions.bed
- Y2_TEinsertions.bed
- Y3_TEinsertions.bed
- Y4_TEinsertions.bed
- Y5_TEinsertions.bed
