# Supplementary material for: TEfinder: A Bioinformatics Pipeline for Detecting New Transposable Element Insertion Events in Next-Generation Sequencing Data
Source: Genes (Basel). 2021 Feb 4;12(2):224. doi: 10.3390/genes12020224 (PMC7914406; doi:10.3390/genes12020224)
Supplement: Supplementary file 1 [file genes-12-00224-s001.zip › dm3_chr2L_TEinsertions.bed]

track name=TEfinder	type=bedDetail	description=FR:forward read, RR:reverse read, InsRegion:insertion region start and end positions, FILTER:comma separated filters	
chr2L	2966905	2966921	FBgn0000481_Doc	46	.	FR=32;RR=14;InsRegion=2966484-2967332;FILTER=strand_bias
chr2L	2714433	2714459	FBgn0000349_copia	28	.	FR=12;RR=16;InsRegion=2714049-2714823;FILTER=PASS
chr2L	2965216	2965245	FBgn0001167_gypsy	42	.	FR=23;RR=19;InsRegion=2964799-2965613;FILTER=PASS
chr2L	2003845	2003874	FBgn0003122_pogo	32	.	FR=18;RR=14;InsRegion=2003485-2004255;FILTER=PASS
chr2L	2131299	2131313	FBgn0001283_jockey	30	.	FR=11;RR=19;InsRegion=2130941-2131689;FILTER=PASS
chr2L	2763526	2763540	FBgn0000199_blood	39	.	FR=19;RR=20;InsRegion=2763132-2763951;FILTER=PASS
chr2L	2920516	2920519	FBgn0010302_Burdock	31	.	FR=15;RR=16;InsRegion=2920102-2920922;FILTER=PASS
chr2L	2397912	2397939	FBgn0000155_roo	37	.	FR=19;RR=18;InsRegion=2397519-2398312;FILTER=PASS
