# Supplementary material for: TEfinder: A Bioinformatics Pipeline for Detecting New Transposable Element Insertion Events in Next-Generation Sequencing Data
Source: Genes (Basel). 2021 Feb 4;12(2):224. doi: 10.3390/genes12020224 (PMC7914406; doi:10.3390/genes12020224)
Supplement: Supplementary file 1 [file genes-12-00224-s001.zip › Y1_TEinsertions.bed]

track name=TEfinder	type=bedDetail	description=FR:forward read, RR:reverse read, InsRegion:insertion region start and end positions, FILTER:comma separated filters
S_2.4	11985	12132	Hop2	184	.	FR=170;RR=14;InsRegion=11158-12511;FILTER=in_repeat,strand_bias
S_3.20	7988	8113	Hop2	157	.	FR=95;RR=62;InsRegion=7620-8170;FILTER=in_repeat
S_3n6.19	4716	4724	Hop2	434	.	FR=213;RR=221;InsRegion=4142-5358;FILTER=in_repeat
S_6.21	11230	12225	Hop2	424	.	FR=160;RR=264;InsRegion=11056-12682;FILTER=in_repeat
S_15.22	5	56	Drifter2	373	.	FR=5;RR=368;InsRegion=0-646;FILTER=in_repeat,strand_bias
U_20	7	72	Drifter2	284	.	FR=6;RR=278;InsRegion=0-783;FILTER=in_repeat,strand_bias
S_14.7	14913	14915	hAT210Active	286	.	FR=124;RR=162;InsRegion=14315-15230;FILTER=PASS
S_3.21	5	55	hAT210Active	181	.	FR=10;RR=171;InsRegion=1-744;FILTER=in_repeat,strand_bias
S_3n6.32	13303	13315	hAT210Active	239	.	FR=100;RR=139;InsRegion=12852-14068;FILTER=in_repeat
S_3n6.17	19020	19546	FoHelitron4-FOXG-12592	422	.	FR=256;RR=166;InsRegion=18850-19580;FILTER=in_repeat
Chr12	937480	937684	HopAY267761	204	.	FR=13;RR=191;InsRegion=937387-938474;FILTER=in_repeat,strand_bias
S_14.12	15764	16457	HopAY267761	202	.	FR=189;RR=13;InsRegion=15099-16479;FILTER=in_repeat,strand_bias
S_14.15	13824	13927	HopAY267761	113	.	FR=91;RR=22;InsRegion=13240-13953;FILTER=strand_bias
S_14.7	29363	29768	HopAY267761	182	.	FR=165;RR=17;InsRegion=28927-29898;FILTER=in_repeat,strand_bias
S_15.4	59084	59320	HopAY267761	156	.	FR=91;RR=65;InsRegion=58798-59321;FILTER=in_repeat
S_3.3	10610	10888	HopAY267761	218	.	FR=11;RR=207;InsRegion=10592-11579;FILTER=in_repeat,strand_bias
S_3n6.4	46885	47148	HopAY267761	163	.	FR=9;RR=154;InsRegion=46608-47654;FILTER=in_repeat,strand_bias
S_3n6.4	78566	78622	HopAY267761	131	.	FR=120;RR=11;InsRegion=78042-78669;FILTER=in_repeat,strand_bias
S_3n6.59	98	173	HopAY267761	69	.	FR=4;RR=65;InsRegion=84-469;FILTER=strand_bias
S_6.12	32796	33058	HopAY267761	110	.	FR=47;RR=63;InsRegion=32556-33200;FILTER=in_repeat
S_6.21	13083	13265	HopAY267761	341	.	FR=290;RR=51;InsRegion=12859-13548;FILTER=in_repeat,strand_bias
S_6.3	61387	61652	HopAY267761	202	.	FR=70;RR=132;InsRegion=61379-61660;FILTER=in_repeat
S_14.34	12123	12180	Fot2	232	.	FR=209;RR=23;InsRegion=11506-12181;FILTER=in_repeat,strand_bias
S_3n6.47	12980	13036	Fot2	180	.	FR=171;RR=9;InsRegion=12155-13038;FILTER=in_repeat,strand_bias
S_6.25	5079	5149	Fot2	10	.	FR=6;RR=4;InsRegion=5041-5153;FILTER=in_repeat,strand_bias
U_52	8459	8895	Fot2	571	.	FR=353;RR=218;InsRegion=8146-8896;FILTER=in_repeat
S_14.9	19285	19379	Merry	37	.	FR=8;RR=29;InsRegion=19227-19396;FILTER=in_repeat,strand_bias
Chr11	1700405	1700416	Hornet-small	226	.	FR=96;RR=130;InsRegion=1699934-1701073;FILTER=PASS
Chr12	937676	937684	Hornet-small	55	.	FR=33;RR=22;InsRegion=937387-938253;FILTER=in_repeat
Chr13	1671979	1671984	Hornet-small	28	.	FR=21;RR=7;InsRegion=1671464-1672269;FILTER=in_repeat,strand_bias
Chr2	3106789	3106797	Hornet-small	26	.	FR=16;RR=10;InsRegion=3106333-3107081;FILTER=in_repeat
Chr7	4364707	4364718	Hornet-small	375	.	FR=187;RR=188;InsRegion=4364140-4365398;FILTER=PASS
S_14.12	16182	16190	Hornet-small	32	.	FR=20;RR=12;InsRegion=15815-16439;FILTER=in_repeat
S_14.3	86506	86514	Hornet-small	13	.	FR=6;RR=7;InsRegion=86393-86773;FILTER=in_repeat
S_14.7	29488	29497	Hornet-small	48	.	FR=30;RR=18;InsRegion=28927-29746;FILTER=in_repeat
S_14.9	19314	19325	Hornet-small	253	.	FR=143;RR=110;InsRegion=18917-19901;FILTER=in_repeat
S_1n15.7	17403	17411	Hornet-small	325	.	FR=172;RR=153;InsRegion=16764-18039;FILTER=PASS
S_3.3	10880	10888	Hornet-small	39	.	FR=16;RR=23;InsRegion=10622-11434;FILTER=in_repeat
S_3n6.4	47147	47152	Hornet-small	31	.	FR=10;RR=21;InsRegion=46882-47650;FILTER=in_repeat,strand_bias
S_6.21	12141	12151	Hornet-small	177	.	FR=115;RR=62;InsRegion=11611-12609;FILTER=in_repeat
U_1	84800	84811	Hornet-small	142	.	FR=72;RR=70;InsRegion=84138-85367;FILTER=PASS
U_20	14583	14593	Hornet-small	547	.	FR=291;RR=256;InsRegion=13962-14943;FILTER=PASS
S_14.56	406	446	MIMP1	164	.	FR=99;RR=65;InsRegion=0-783;FILTER=PASS
S_14.38	4	89	Gollum-Fv4	131	.	FR=21;RR=110;InsRegion=1-751;FILTER=in_repeat,strand_bias
S_14.9	35819	36026	Gollum-Fv4	629	.	FR=352;RR=277;InsRegion=35757-36073;FILTER=in_repeat
S_15.9	1294	1397	Gollum-Fv4	160	.	FR=82;RR=78;InsRegion=614-1926;FILTER=in_repeat
S_3n6.5	58585	58772	Gollum-Fv4	495	.	FR=70;RR=425;InsRegion=57999-59727;FILTER=in_repeat,strand_bias
S_6.14	28732	28910	Gollum-Fv4	209	.	FR=97;RR=112;InsRegion=28663-28985;FILTER=in_repeat
S_3.17	1632	1801	Tfo1	40	.	FR=32;RR=8;InsRegion=1590-1804;FILTER=in_repeat,strand_bias
S_3n6.1	181868	182079	Tfo1	89	.	FR=67;RR=22;InsRegion=181773-182102;FILTER=in_repeat,strand_bias
S_15.25	3847	3919	Fot3-M24	178	.	FR=168;RR=10;InsRegion=3335-3946;FILTER=in_repeat,strand_bias
S_15.9	24227	24286	Fot3-M24	347	.	FR=134;RR=213;InsRegion=23282-25336;FILTER=in_repeat
S_2.4	241831	241929	Fot3-M24	13	.	FR=4;RR=9;InsRegion=241736-241931;FILTER=in_repeat,strand_bias
S_3.15	12777	12860	Fot3-M24	32	.	FR=16;RR=16;InsRegion=12747-12901;FILTER=in_repeat
S_3n6.23	18658	19354	Fot3-M24	393	.	FR=98;RR=295;InsRegion=18636-19862;FILTER=in_repeat
S_3n6.29	11309	11490	Fot3-M24	20	.	FR=9;RR=11;InsRegion=11299-11493;FILTER=in_repeat
S_3n6.39	3898	3900	Fot3-M24	371	.	FR=327;RR=44;InsRegion=2930-4576;FILTER=strand_bias
S_6.28	13522	13655	Fot3-M24	360	.	FR=230;RR=130;InsRegion=13082-13670;FILTER=in_repeat
S_14.30	4444	4883	Folyt1AF057141	75	.	FR=59;RR=16;InsRegion=4317-5044;FILTER=in_repeat,strand_bias
S_3n6.1	122942	123182	Folyt1AF057141	78	.	FR=67;RR=11;InsRegion=122338-123507;FILTER=in_repeat,strand_bias
S_3n6.17	28209	28431	Folyt1AF057141	193	.	FR=42;RR=151;InsRegion=28208-28434;FILTER=in_repeat,strand_bias
Chr10	2007940	2008144	Han-full	405	.	FR=368;RR=37;InsRegion=2006976-2008147;FILTER=in_repeat,strand_bias
Chr10	2683519	2684035	Han-full	356	.	FR=196;RR=160;InsRegion=2683050-2684418;FILTER=in_repeat
Chr10	2932976	2932986	Han-full	14	.	FR=4;RR=10;InsRegion=2932884-2933420;FILTER=in_repeat,strand_bias
Chr13	580232	580421	Han-full	280	.	FR=128;RR=152;InsRegion=579824-581091;FILTER=in_repeat
Chr4	3587179	3587704	Han-full	467	.	FR=213;RR=254;InsRegion=3586776-3588184;FILTER=in_repeat
Chr5	4708141	4708612	Han-full	254	.	FR=129;RR=125;InsRegion=4707277-4709070;FILTER=in_repeat
Chr8	85409	85894	Han-full	356	.	FR=177;RR=179;InsRegion=84867-86377;FILTER=in_repeat
Chr9	3105675	3105881	Han-full	377	.	FR=356;RR=21;InsRegion=3104801-3105882;FILTER=in_repeat,strand_bias
S_14.18	22667	22846	Han-full	231	.	FR=173;RR=58;InsRegion=22194-22854;FILTER=in_repeat,strand_bias
S_14.28	1128	1464	Han-full	108	.	FR=55;RR=53;InsRegion=1044-1580;FILTER=in_repeat
S_14.3	6271	6995	Han-full	275	.	FR=201;RR=74;InsRegion=5561-7378;FILTER=in_repeat
S_14.38	3165	3172	Han-full	319	.	FR=175;RR=144;InsRegion=2492-3780;FILTER=PASS
S_14.40	6497	6535	Han-full	28	.	FR=4;RR=24;InsRegion=6285-6587;FILTER=in_repeat,strand_bias
S_14.41	4006	4102	Han-full	79	.	FR=5;RR=74;InsRegion=3770-4697;FILTER=in_repeat,strand_bias
S_14.57	2176	2436	Han-full	134	.	FR=114;RR=20;InsRegion=1912-2462;FILTER=in_repeat,strand_bias
S_14.7	7	191	Han-full	159	.	FR=30;RR=129;InsRegion=1-724;FILTER=in_repeat,strand_bias
S_2.4	64873	65648	Han-full	167	.	FR=30;RR=137;InsRegion=64866-65699;FILTER=in_repeat,strand_bias
S_3n6.1	181868	182079	Han-full	152	.	FR=130;RR=22;InsRegion=181370-182102;FILTER=in_repeat,strand_bias
S_6.2	70678	70680	Han-full	154	.	FR=21;RR=133;InsRegion=70520-71267;FILTER=strand_bias
S_6.5	17813	17818	Han-full	147	.	FR=67;RR=80;InsRegion=16980-18114;FILTER=PASS
S_6.6	43114	43611	Han-full	216	.	FR=181;RR=35;InsRegion=42716-43906;FILTER=in_repeat,strand_bias
U_14	12354	12807	Han-full	213	.	FR=148;RR=65;InsRegion=11715-12982;FILTER=in_repeat
U_19	1886	3008	Han-full	575	.	FR=147;RR=428;InsRegion=1809-3039;FILTER=in_repeat
U_48	1212	1444	Han-full	92	.	FR=61;RR=31;InsRegion=958-1471;FILTER=in_repeat
U_94	449	673	Han-full	18	.	FR=11;RR=7;InsRegion=206-707;FILTER=in_repeat
S_14.18	15949	16317	Frodo	166	.	FR=17;RR=149;InsRegion=15903-16588;FILTER=in_repeat,strand_bias
S_14.46	118	166	Frodo	258	.	FR=5;RR=253;InsRegion=41-750;FILTER=in_repeat,strand_bias
S_3n6.18	30	132	Frodo	205	.	FR=30;RR=175;InsRegion=4-725;FILTER=in_repeat,strand_bias
Chr10	2919550	2919604	Strider	348	.	FR=171;RR=177;InsRegion=2918797-2920299;FILTER=in_repeat
Chr2	124167	124209	Strider	19	.	FR=4;RR=15;InsRegion=124118-124703;FILTER=in_repeat,strand_bias
Chr7	4138652	4138704	Strider	115	.	FR=111;RR=4;InsRegion=4137935-4138920;FILTER=in_repeat,strand_bias
Chr8	3590646	3590699	Strider	328	.	FR=156;RR=172;InsRegion=3589950-3591395;FILTER=in_repeat
S_14.20	7931	8040	Strider	8	.	FR=4;RR=4;InsRegion=7685-8249;FILTER=in_repeat,weak_evidence
S_14.28	50	174	Strider	120	.	FR=33;RR=87;InsRegion=1-446;FILTER=in_repeat,strand_bias
S_2.6	31642	31698	Strider	204	.	FR=195;RR=9;InsRegion=30961-31699;FILTER=in_repeat,strand_bias
S_3.6	27464	27467	Strider	355	.	FR=327;RR=28;InsRegion=26853-27704;FILTER=in_repeat,strand_bias
U_2	234240	234243	Strider	465	.	FR=183;RR=282;InsRegion=233810-234950;FILTER=PASS
U_4	75611	75667	Strider	380	.	FR=374;RR=6;InsRegion=75069-75682;FILTER=in_repeat,strand_bias
U_53	33	64	Strider	164	.	FR=6;RR=158;InsRegion=0-634;FILTER=in_repeat,strand_bias
U_8	9415	9418	Strider	247	.	FR=82;RR=165;InsRegion=8859-9850;FILTER=PASS
Chr4	5281608	5281665	hAT210-short-Active	15	.	FR=10;RR=5;InsRegion=5281373-5281780;FILTER=in_repeat,strand_bias
S_14.3	1322	1397	hAT210-short-Active	16	.	FR=4;RR=12;InsRegion=1319-1398;FILTER=in_repeat,strand_bias
S_14.33	50	341	hAT210-short-Active	99	.	FR=26;RR=73;InsRegion=34-595;FILTER=in_repeat,strand_bias
S_1n15.1	113968	114102	hAT210-short-Active	9	.	FR=4;RR=5;InsRegion=113952-114117;FILTER=weak_evidence
S_1n15.14	12932	12995	hAT210-short-Active	167	.	FR=154;RR=13;InsRegion=12444-13018;FILTER=in_repeat,strand_bias
S_1n15.1	73332	73437	hAT210-short-Active	101	.	FR=24;RR=77;InsRegion=73221-73736;FILTER=in_repeat,strand_bias
S_1n15.2	2774	2776	hAT210-short-Active	79	.	FR=71;RR=8;InsRegion=2099-2838;FILTER=in_repeat,strand_bias
S_1n15.2	4636	4969	hAT210-short-Active	278	.	FR=56;RR=222;InsRegion=4569-5686;FILTER=in_repeat,strand_bias
S_2.4	51800	51959	hAT210-short-Active	12	.	FR=4;RR=8;InsRegion=51740-52356;FILTER=in_repeat,strand_bias
S_2.4	64497	64644	hAT210-short-Active	150	.	FR=15;RR=135;InsRegion=64496-65018;FILTER=strand_bias
S_3.1	139841	139843	hAT210-short-Active	70	.	FR=27;RR=43;InsRegion=139742-140251;FILTER=in_repeat
S_3n6.16	17923	18045	hAT210-short-Active	17	.	FR=5;RR=12;InsRegion=17915-18126;FILTER=in_repeat,strand_bias
S_3n6.36	25	114	hAT210-short-Active	9	.	FR=4;RR=5;InsRegion=5-120;FILTER=weak_evidence
S_3n6.41	15865	15869	hAT210-short-Active	173	.	FR=9;RR=164;InsRegion=15790-16353;FILTER=in_repeat,strand_bias
S_3n6.59	5917	5921	hAT210-short-Active	331	.	FR=217;RR=114;InsRegion=5533-6217;FILTER=in_repeat
S_6.12	10055	10151	hAT210-short-Active	32	.	FR=18;RR=14;InsRegion=10043-10316;FILTER=in_repeat
S_6.2	64407	64428	hAT210-short-Active	210	.	FR=169;RR=41;InsRegion=63791-64532;FILTER=in_repeat,strand_bias
U_10	82025	82146	hAT210-short-Active	106	.	FR=97;RR=9;InsRegion=81404-82210;FILTER=in_repeat,strand_bias
U_14	13062	13181	hAT210-short-Active	69	.	FR=63;RR=6;InsRegion=12564-13182;FILTER=strand_bias
U_15	63832	63943	hAT210-short-Active	28	.	FR=14;RR=14;InsRegion=63797-63952;FILTER=in_repeat
U_20	6243	6472	hAT210-short-Active	157	.	FR=54;RR=103;InsRegion=5776-6942;FILTER=in_repeat
U_20	882	986	hAT210-short-Active	364	.	FR=306;RR=58;InsRegion=229-1363;FILTER=strand_bias
U_27	50	178	hAT210-short-Active	14	.	FR=10;RR=4;InsRegion=4-183;FILTER=strand_bias
U_37	12847	12889	hAT210-short-Active	21	.	FR=12;RR=9;InsRegion=12733-13123;FILTER=PASS
U_53	1329	1735	hAT210-short-Active	137	.	FR=63;RR=74;InsRegion=1312-1740;FILTER=in_repeat
U_9	63301	63514	hAT210-short-Active	93	.	FR=57;RR=36;InsRegion=63296-63562;FILTER=in_repeat
U_9	64656	64720	hAT210-short-Active	20	.	FR=14;RR=6;InsRegion=64377-64766;FILTER=in_repeat,strand_bias
S_14.13	32132	32243	Gollum-full	233	.	FR=142;RR=91;InsRegion=31758-32244;FILTER=in_repeat
S_14.34	5	59	Gollum-full	206	.	FR=19;RR=187;InsRegion=2-729;FILTER=in_repeat,strand_bias
S_14.9	35819	36026	Gollum-full	682	.	FR=409;RR=273;InsRegion=35471-36080;FILTER=in_repeat
S_15.8	39678	39738	Gollum-full	185	.	FR=178;RR=7;InsRegion=39435-39741;FILTER=in_repeat,strand_bias
S_1n15.16	14	201	Gollum-full	307	.	FR=99;RR=208;InsRegion=0-635;FILTER=in_repeat
S_3.2	30036	30461	Gollum-full	243	.	FR=31;RR=212;InsRegion=30026-30750;FILTER=in_repeat,strand_bias
S_3.2	31002	31107	Gollum-full	39	.	FR=17;RR=22;InsRegion=30989-31235;FILTER=in_repeat
S_3n6.15	24954	24959	Gollum-full	254	.	FR=15;RR=239;InsRegion=24818-25547;FILTER=strand_bias
S_3n6.17	28209	29107	Gollum-full	762	.	FR=64;RR=698;InsRegion=28208-29165;FILTER=in_repeat,strand_bias
S_3n6.5	58585	58772	Gollum-full	1232	.	FR=70;RR=1162;InsRegion=57999-59727;FILTER=in_repeat,strand_bias
S_3n6.5	64004	64181	Gollum-full	1332	.	FR=1283;RR=49;InsRegion=63473-64857;FILTER=in_repeat,strand_bias
S_6.12	21	86	Gollum-full	86	.	FR=13;RR=73;InsRegion=15-196;FILTER=in_repeat,strand_bias
S_6.14	28732	28910	Gollum-full	265	.	FR=149;RR=116;InsRegion=28308-28987;FILTER=in_repeat
U_20	210	215	Gollum-full	282	.	FR=38;RR=244;InsRegion=70-726;FILTER=strand_bias
Chr2	554187	554197	Hornet	37	.	FR=20;RR=17;InsRegion=553934-554714;FILTER=in_repeat
Chr4	3094460	3094470	Hornet	38	.	FR=15;RR=23;InsRegion=3094168-3094956;FILTER=in_repeat
Chr4	3342164	3342174	Hornet	26	.	FR=14;RR=12;InsRegion=3341809-3342466;FILTER=in_repeat
Chr8	17756	17807	Hornet	402	.	FR=190;RR=212;InsRegion=17028-18437;FILTER=in_repeat
Chr8	3560325	3560439	Hornet	55	.	FR=9;RR=46;InsRegion=3560290-3561444;FILTER=in_repeat,strand_bias
S_14.16	3692	4445	Hornet	68	.	FR=17;RR=51;InsRegion=3397-5493;FILTER=in_repeat,strand_bias
S_14.20	6011	6021	Hornet	29	.	FR=13;RR=16;InsRegion=5716-6572;FILTER=in_repeat
S_14.3	57281	57291	Hornet	35	.	FR=13;RR=22;InsRegion=57032-57802;FILTER=in_repeat
S_2.1	100961	101011	Hornet	22	.	FR=18;RR=4;InsRegion=100892-101017;FILTER=in_repeat,strand_bias
S_3.5	44258	44267	Hornet	258	.	FR=124;RR=134;InsRegion=43200-45277;FILTER=in_repeat
S_3n6.22	24673	24683	Hornet	35	.	FR=18;RR=17;InsRegion=24267-24959;FILTER=in_repeat
S_3n6.28	18738	18740	Hornet	45	.	FR=16;RR=29;InsRegion=18497-19066;FILTER=PASS
U_115	4	116	Hornet	28	.	FR=4;RR=24;InsRegion=0-525;FILTER=in_repeat,strand_bias
U_18	11396	11406	Hornet	29	.	FR=14;RR=15;InsRegion=11123-11878;FILTER=in_repeat
U_25	26473	26528	Hornet	195	.	FR=181;RR=14;InsRegion=25844-26536;FILTER=in_repeat,strand_bias
U_3	137743	137752	Hornet	257	.	FR=122;RR=135;InsRegion=136434-138738;FILTER=in_repeat
U_32	6011	6311	Hornet	353	.	FR=349;RR=4;InsRegion=5597-6595;FILTER=in_repeat,strand_bias
U_60	5	56	Hornet	35	.	FR=5;RR=30;InsRegion=4-122;FILTER=in_repeat,strand_bias
S_14.15	28408	28613	Fotnew	223	.	FR=132;RR=91;InsRegion=27952-28618;FILTER=in_repeat
S_15.14	24832	24904	Fotnew	140	.	FR=124;RR=16;InsRegion=24243-24920;FILTER=in_repeat,strand_bias
S_15.29	4	57	Fotnew	188	.	FR=5;RR=183;InsRegion=0-630;FILTER=in_repeat,strand_bias
S_15.9	7452	7556	Fotnew	17	.	FR=8;RR=9;InsRegion=7451-7588;FILTER=in_repeat
S_3.5	58529	58577	Fotnew	188	.	FR=178;RR=10;InsRegion=57837-58584;FILTER=in_repeat,strand_bias
S_3.9	14566	14571	Fotnew	333	.	FR=141;RR=192;InsRegion=14128-15244;FILTER=PASS
S_3n6.46	27	93	Fotnew	271	.	FR=14;RR=257;InsRegion=0-702;FILTER=in_repeat,strand_bias
S_3n6.68	133	704	Fotnew	599	.	FR=137;RR=462;InsRegion=0-1249;FILTER=in_repeat
S_6.12	9	86	Fotnew	263	.	FR=21;RR=242;InsRegion=3-748;FILTER=in_repeat,strand_bias
S_3n6.19	4460	4894	MGR583	438	.	FR=249;RR=189;InsRegion=4320-5248;FILTER=in_repeat
S_6.14	3240	3525	MGR583	413	.	FR=123;RR=290;InsRegion=2492-4275;FILTER=in_repeat
S_6.2	38898	39330	MGR583	259	.	FR=73;RR=186;InsRegion=38221-39725;FILTER=in_repeat
S_6.34	1310	1319	MGR583	15	.	FR=9;RR=6;InsRegion=1004-1416;FILTER=PASS
Chr8	3803646	3803728	Fot3	18	.	FR=4;RR=14;InsRegion=3803644-3803895;FILTER=in_repeat,strand_bias
S_14.62	20	234	Fot3	357	.	FR=163;RR=194;InsRegion=0-387;FILTER=in_repeat
S_15.25	3847	3875	Fot3	36	.	FR=27;RR=9;InsRegion=3397-3946;FILTER=in_repeat,strand_bias
S_3n6.23	20203	20451	Fot3	100	.	FR=49;RR=51;InsRegion=20080-20502;FILTER=in_repeat
S_6.43	55	506	Fot3	104	.	FR=22;RR=82;InsRegion=45-728;FILTER=in_repeat,strand_bias
Chr10	2932887	2933225	hAT105Active	36	.	FR=9;RR=27;InsRegion=2932875-2933658;FILTER=in_repeat,strand_bias
Chr11	1709790	1709844	hAT105Active	253	.	FR=122;RR=131;InsRegion=1709049-1710597;FILTER=in_repeat
Chr11	921675	921683	hAT105Active	39	.	FR=28;RR=11;InsRegion=921255-921949;FILTER=strand_bias
Chr13	1669600	1669613	hAT105Active	32	.	FR=8;RR=24;InsRegion=1669342-1670069;FILTER=strand_bias
Chr13	80891	80943	hAT105Active	133	.	FR=19;RR=114;InsRegion=80887-81586;FILTER=in_repeat,strand_bias
Chr2	3104420	3104428	hAT105Active	28	.	FR=6;RR=22;InsRegion=3104218-3104886;FILTER=strand_bias
Chr4	3283618	3283673	hAT105Active	255	.	FR=129;RR=126;InsRegion=3282895-3284300;FILTER=in_repeat
Chr4	332895	332950	hAT105Active	240	.	FR=100;RR=140;InsRegion=332211-333514;FILTER=in_repeat
S_14.10	21588	21892	hAT105Active	27	.	FR=8;RR=19;InsRegion=21580-22151;FILTER=in_repeat,strand_bias
S_14.11	15	75	hAT105Active	161	.	FR=54;RR=107;InsRegion=1-637;FILTER=in_repeat
S_14.11	32304	32374	hAT105Active	232	.	FR=140;RR=92;InsRegion=31781-32388;FILTER=in_repeat
S_14.12	13815	13823	hAT105Active	31	.	FR=13;RR=18;InsRegion=13543-14231;FILTER=PASS
S_14.14	19788	19958	hAT105Active	24	.	FR=5;RR=19;InsRegion=19786-20318;FILTER=in_repeat,strand_bias
S_14.15	20644	20962	hAT105Active	29	.	FR=6;RR=23;InsRegion=20638-21539;FILTER=in_repeat,strand_bias
S_14.25	32	90	hAT105Active	131	.	FR=21;RR=110;InsRegion=3-749;FILTER=in_repeat,strand_bias
S_14.3	42550	42558	hAT105Active	151	.	FR=99;RR=52;InsRegion=41881-42785;FILTER=PASS
S_14.3	78119	78127	hAT105Active	38	.	FR=15;RR=23;InsRegion=77847-78588;FILTER=PASS
S_14.40	1765	1932	hAT105Active	10	.	FR=4;RR=6;InsRegion=1753-2142;FILTER=in_repeat,strand_bias
S_14.40	6287	6496	hAT105Active	24	.	FR=18;RR=6;InsRegion=5902-6584;FILTER=in_repeat,strand_bias
S_14.44	6588	6778	hAT105Active	14	.	FR=8;RR=6;InsRegion=6565-6855;FILTER=in_repeat
S_14.7	27120	27129	hAT105Active	48	.	FR=12;RR=36;InsRegion=26901-27552;FILTER=strand_bias
S_15.11	25	83	hAT105Active	291	.	FR=114;RR=177;InsRegion=0-695;FILTER=in_repeat
S_1n15.11	2363	2371	hAT105Active	108	.	FR=35;RR=73;InsRegion=2191-2869;FILTER=in_repeat
S_1n15.6	3582	3590	hAT105Active	190	.	FR=75;RR=115;InsRegion=2871-4250;FILTER=PASS
S_3.3	13248	13256	hAT105Active	32	.	FR=23;RR=9;InsRegion=12803-13492;FILTER=strand_bias
S_3.5	43145	43323	hAT105Active	55	.	FR=4;RR=51;InsRegion=43099-44751;FILTER=in_repeat,strand_bias
S_3n6.2	54430	54619	hAT105Active	29	.	FR=22;RR=7;InsRegion=53801-54677;FILTER=in_repeat,strand_bias
S_3n6.3	68174	68422	hAT105Active	22	.	FR=8;RR=14;InsRegion=68089-68907;FILTER=in_repeat,strand_bias
S_3n6.4	49520	49528	hAT105Active	31	.	FR=19;RR=12;InsRegion=49228-49808;FILTER=PASS
S_3n6.61	6	57	hAT105Active	127	.	FR=16;RR=111;InsRegion=1-628;FILTER=in_repeat,strand_bias
S_3n6.66	3194	3246	hAT105Active	94	.	FR=68;RR=26;InsRegion=2724-3938;FILTER=in_repeat,strand_bias
S_6.20	2	124	hAT105Active	212	.	FR=16;RR=196;InsRegion=0-785;FILTER=in_repeat,strand_bias
S_6.47	4	58	hAT105Active	172	.	FR=18;RR=154;InsRegion=0-733;FILTER=in_repeat,strand_bias
U_12	35939	35945	hAT105Active	320	.	FR=188;RR=132;InsRegion=35270-36543;FILTER=PASS
U_22	15409	15418	hAT105Active	293	.	FR=110;RR=183;InsRegion=14829-15865;FILTER=PASS
Chr13	580239	580373	CopiaActive	22	.	FR=15;RR=7;InsRegion=580233-580376;FILTER=in_repeat,strand_bias
Chr4	4768490	4768973	CopiaActive	344	.	FR=107;RR=237;InsRegion=4768127-4769679;FILTER=in_repeat
Chr9	3100725	3100877	CopiaActive	60	.	FR=7;RR=53;InsRegion=3100721-3101453;FILTER=in_repeat,strand_bias
Chr9	441227	441697	CopiaActive	366	.	FR=47;RR=319;InsRegion=441079-441930;FILTER=in_repeat,strand_bias
Chr9	445799	446070	CopiaActive	160	.	FR=117;RR=43;InsRegion=445142-446072;FILTER=in_repeat,strand_bias
S_14.14	21026	21117	CopiaActive	8	.	FR=4;RR=4;InsRegion=20876-21230;FILTER=in_repeat,weak_evidence
S_14.14	24370	24669	CopiaActive	258	.	FR=196;RR=62;InsRegion=23686-24707;FILTER=in_repeat,strand_bias
S_14.15	11702	11709	CopiaActive	520	.	FR=176;RR=344;InsRegion=11044-13175;FILTER=PASS
S_14.15	20639	21074	CopiaActive	253	.	FR=59;RR=194;InsRegion=20484-21803;FILTER=in_repeat,strand_bias
S_14.29	8086	8094	CopiaActive	379	.	FR=185;RR=194;InsRegion=7523-8828;FILTER=PASS
S_14.40	6287	6661	CopiaActive	321	.	FR=217;RR=104;InsRegion=5779-6663;FILTER=in_repeat
S_14.43	5036	5046	CopiaActive	274	.	FR=147;RR=127;InsRegion=4447-5419;FILTER=PASS
S_14.44	6554	6821	CopiaActive	215	.	FR=115;RR=100;InsRegion=6217-6877;FILTER=in_repeat
S_14.62	1363	1673	CopiaActive	238	.	FR=100;RR=138;InsRegion=900-1689;FILTER=in_repeat
S_14.8	24279	24285	CopiaActive	348	.	FR=197;RR=151;InsRegion=23618-24961;FILTER=PASS
S_15.9	38595	38795	CopiaActive	191	.	FR=133;RR=58;InsRegion=38132-38877;FILTER=in_repeat
S_1n15.21	15	66	CopiaActive	173	.	FR=4;RR=169;InsRegion=6-578;FILTER=in_repeat,strand_bias
S_1n15.3	55042	55235	CopiaActive	25	.	FR=10;RR=15;InsRegion=54727-55236;FILTER=in_repeat
S_1n15.9	36058	36415	CopiaActive	208	.	FR=63;RR=145;InsRegion=35740-36487;FILTER=in_repeat
S_1n15.9	5854	5963	CopiaActive	15	.	FR=9;RR=6;InsRegion=5840-5973;FILTER=in_repeat
S_3.5	43650	43656	CopiaActive	217	.	FR=92;RR=125;InsRegion=43116-44266;FILTER=in_repeat
S_3.6	18768	18810	CopiaActive	15	.	FR=10;RR=5;InsRegion=18712-18847;FILTER=in_repeat,strand_bias
S_3n6.1	162756	163143	CopiaActive	252	.	FR=67;RR=185;InsRegion=162751-163727;FILTER=in_repeat
S_3n6.1	167092	167654	CopiaActive	325	.	FR=280;RR=45;InsRegion=166990-167799;FILTER=in_repeat,strand_bias
S_3n6.3	3	56	CopiaActive	167	.	FR=5;RR=162;InsRegion=0-737;FILTER=in_repeat,strand_bias
S_3n6.3	72492	72963	CopiaActive	296	.	FR=245;RR=51;InsRegion=72462-73245;FILTER=in_repeat,strand_bias
S_3n6.55	7560	7985	CopiaActive	209	.	FR=72;RR=137;InsRegion=7223-7995;FILTER=in_repeat
S_3n6.59	4596	4676	CopiaActive	9	.	FR=4;RR=5;InsRegion=4497-4691;FILTER=in_repeat,weak_evidence
S_3n6.6	38	322	CopiaActive	196	.	FR=79;RR=117;InsRegion=0-1157;FILTER=in_repeat
S_3n6.8	5325	5330	CopiaActive	233	.	FR=135;RR=98;InsRegion=4716-5776;FILTER=PASS
S_6.11	5718	5726	CopiaActive	373	.	FR=193;RR=180;InsRegion=5079-6340;FILTER=PASS
S_6.18	9298	9303	CopiaActive	220	.	FR=107;RR=113;InsRegion=8452-9701;FILTER=PASS
S_6.2	37538	37746	CopiaActive	362	.	FR=140;RR=222;InsRegion=37436-38406;FILTER=PASS
S_6.37	5524	5527	CopiaActive	122	.	FR=30;RR=92;InsRegion=5277-6170;FILTER=strand_bias
U_20	33727	33983	CopiaActive	178	.	FR=8;RR=170;InsRegion=33677-34749;FILTER=in_repeat,strand_bias
U_3	137135	137142	CopiaActive	195	.	FR=77;RR=118;InsRegion=136626-137750;FILTER=in_repeat
U_48	58	1444	CopiaActive	635	.	FR=258;RR=377;InsRegion=3-1471;FILTER=in_repeat
U_88	48	437	CopiaActive	194	.	FR=122;RR=72;InsRegion=1-643;FILTER=in_repeat
Chr4	3302544	3302562	FoxyAJ250814	54	.	FR=37;RR=17;InsRegion=3302069-3302687;FILTER=strand_bias
Chr7	505511	505558	FoxyAJ250814	187	.	FR=83;RR=104;InsRegion=505169-506407;FILTER=in_repeat
rDNA	36	55	FoxyAJ250814	411	.	FR=29;RR=382;InsRegion=0-1163;FILTER=strand_bias
S_14.1	108669	108686	FoxyAJ250814	55	.	FR=16;RR=39;InsRegion=108578-109095;FILTER=strand_bias
S_14.3	52851	52890	FoxyAJ250814	87	.	FR=70;RR=17;InsRegion=52113-53254;FILTER=strand_bias
S_14.63	4	101	FoxyAJ250814	145	.	FR=111;RR=34;InsRegion=0-159;FILTER=in_repeat,strand_bias
S_14.7	15634	15649	FoxyAJ250814	60	.	FR=34;RR=26;InsRegion=15416-15877;FILTER=PASS
S_15.2	8028	8035	FoxyAJ250814	26	.	FR=20;RR=6;InsRegion=7876-8192;FILTER=strand_bias
S_1n15.1	1867	1946	FoxyAJ250814	17	.	FR=9;RR=8;InsRegion=1861-1947;FILTER=in_repeat
S_1n15.16	7506	7605	FoxyAJ250814	38	.	FR=5;RR=33;InsRegion=7459-7612;FILTER=in_repeat,strand_bias
S_1n15.4	13853	13929	FoxyAJ250814	69	.	FR=35;RR=34;InsRegion=13583-13930;FILTER=in_repeat
S_3n6.1	171985	172002	FoxyAJ250814	71	.	FR=26;RR=45;InsRegion=171857-172613;FILTER=PASS
S_3n6.32	14041	14056	FoxyAJ250814	74	.	FR=51;RR=23;InsRegion=13598-14284;FILTER=strand_bias
S_3n6.7	47836	47853	FoxyAJ250814	321	.	FR=184;RR=137;InsRegion=47233-48443;FILTER=PASS
Chr2	4280700	4280788	MAGGY	188	.	FR=48;RR=140;InsRegion=4280217-4281688;FILTER=strand_bias
Chr4	4917922	4918325	MAGGY	11	.	FR=4;RR=7;InsRegion=4917815-4918610;FILTER=in_repeat,strand_bias
Chr4	5277985	5278212	MAGGY	18	.	FR=7;RR=11;InsRegion=5277678-5278593;FILTER=in_repeat
Chr4	5280715	5280876	MAGGY	8	.	FR=4;RR=4;InsRegion=5280635-5281114;FILTER=in_repeat,weak_evidence
S_14.23	605	657	MAGGY	91	.	FR=15;RR=76;InsRegion=470-1079;FILTER=strand_bias
S_1n15.2	6195	6202	MAGGY	134	.	FR=12;RR=122;InsRegion=6131-6375;FILTER=strand_bias
U_10	82019	82240	MAGGY	657	.	FR=543;RR=114;InsRegion=81404-82245;FILTER=in_repeat,strand_bias
U_53	5175	5268	MAGGY	14	.	FR=9;RR=5;InsRegion=5174-5270;FILTER=in_repeat,strand_bias
U_7	83466	83700	MAGGY	232	.	FR=195;RR=37;InsRegion=83367-83706;FILTER=in_repeat,strand_bias
Chr10	3123217	3123624	SkippyFv	64	.	FR=38;RR=26;InsRegion=3123189-3123633;FILTER=in_repeat
Chr11	1937655	1937876	SkippyFv	47	.	FR=20;RR=27;InsRegion=1937242-1937928;FILTER=in_repeat
Chr11	485723	485877	SkippyFv	27	.	FR=9;RR=18;InsRegion=485719-485880;FILTER=in_repeat,strand_bias
Chr12	2283817	2283925	SkippyFv	112	.	FR=84;RR=28;InsRegion=2283053-2284187;FILTER=strand_bias
Chr13	1367447	1367591	SkippyFv	34	.	FR=18;RR=16;InsRegion=1367439-1367597;FILTER=in_repeat
Chr13	1377006	1377290	SkippyFv	33	.	FR=7;RR=26;InsRegion=1377004-1377294;FILTER=in_repeat,strand_bias
Chr13	1382399	1382485	SkippyFv	15	.	FR=4;RR=11;InsRegion=1382398-1382486;FILTER=in_repeat,strand_bias
Chr4	2387734	2387824	SkippyFv	17	.	FR=8;RR=9;InsRegion=2387728-2387826;FILTER=in_repeat
Chr7	221857	221867	SkippyFv	10	.	FR=5;RR=5;InsRegion=221775-222032;FILTER=in_repeat
Chr8	3313929	3314012	SkippyFv	17	.	FR=4;RR=13;InsRegion=3313928-3314089;FILTER=in_repeat,strand_bias
Chr8	4005644	4005748	SkippyFv	34	.	FR=20;RR=14;InsRegion=4005641-4005752;FILTER=in_repeat
Chr9	76684	76721	SkippyFv	8	.	FR=4;RR=4;InsRegion=76682-76919;FILTER=in_repeat,weak_evidence
S_1n15.1	74664	74841	SkippyFv	26	.	FR=18;RR=8;InsRegion=74453-74842;FILTER=strand_bias
S_2.1	11118	11203	SkippyFv	18	.	FR=5;RR=13;InsRegion=10925-11221;FILTER=in_repeat,strand_bias
S_2.4	19099	19538	SkippyFv	76	.	FR=48;RR=28;InsRegion=19061-19539;FILTER=in_repeat
S_2.5	7565	7664	SkippyFv	33	.	FR=12;RR=21;InsRegion=7551-7665;FILTER=in_repeat
S_3.6	4	56	SkippyFv	113	.	FR=23;RR=90;InsRegion=0-261;FILTER=in_repeat,strand_bias
S_6.29	8739	9189	SkippyFv	68	.	FR=27;RR=41;InsRegion=8735-9200;FILTER=in_repeat
U_10	41054	41513	SkippyFv	66	.	FR=35;RR=31;InsRegion=41046-41523;FILTER=in_repeat
U_13	27759	28241	SkippyFv	46	.	FR=29;RR=17;InsRegion=27756-28374;FILTER=in_repeat
U_15	1856	1946	SkippyFv	10	.	FR=4;RR=6;InsRegion=1617-1957;FILTER=in_repeat,strand_bias
U_15	4864	4977	SkippyFv	43	.	FR=10;RR=33;InsRegion=4505-4988;FILTER=in_repeat,strand_bias
U_15	65251	65384	SkippyFv	29	.	FR=9;RR=20;InsRegion=65249-65574;FILTER=in_repeat,strand_bias
U_17	58015	58203	SkippyFv	35	.	FR=4;RR=31;InsRegion=57928-58336;FILTER=in_repeat,strand_bias
U_24	24883	24975	SkippyFv	47	.	FR=26;RR=21;InsRegion=24881-24992;FILTER=in_repeat
U_24	2822	3074	SkippyFv	42	.	FR=27;RR=15;InsRegion=2618-3110;FILTER=in_repeat
U_3	203463	203573	SkippyFv	46	.	FR=4;RR=42;InsRegion=203325-203672;FILTER=in_repeat,strand_bias
U_3	2546	2824	SkippyFv	174	.	FR=85;RR=89;InsRegion=2540-2867;FILTER=in_repeat
U_44	2221	2624	SkippyFv	57	.	FR=19;RR=38;InsRegion=2212-2843;FILTER=in_repeat
U_4	7	124	SkippyFv	120	.	FR=8;RR=112;InsRegion=3-360;FILTER=in_repeat,strand_bias
U_54	7534	7739	SkippyFv	163	.	FR=159;RR=4;InsRegion=7159-7740;FILTER=in_repeat,strand_bias
U_56	4213	4338	SkippyFv	14	.	FR=4;RR=10;InsRegion=4211-4720;FILTER=in_repeat,strand_bias
U_6	74826	75268	SkippyFv	99	.	FR=61;RR=38;InsRegion=74823-75272;FILTER=in_repeat
Chr11	1929240	1929299	ForetFv	119	.	FR=15;RR=104;InsRegion=1929082-1929847;FILTER=in_repeat,strand_bias
Chr11	1937655	1937876	ForetFv	69	.	FR=20;RR=49;InsRegion=1937242-1938563;FILTER=in_repeat,strand_bias
S_3.1	139842	140245	ForetFv	130	.	FR=89;RR=41;InsRegion=139742-140247;FILTER=in_repeat
U_10	76554	76721	ForetFv	88	.	FR=15;RR=73;InsRegion=76522-77115;FILTER=strand_bias
U_10	82037	82255	ForetFv	117	.	FR=107;RR=10;InsRegion=81554-82258;FILTER=in_repeat,strand_bias
U_13	27759	28241	ForetFv	46	.	FR=29;RR=17;InsRegion=27756-28374;FILTER=in_repeat
U_20	6238	6399	ForetFv	85	.	FR=72;RR=13;InsRegion=5717-6464;FILTER=strand_bias
U_40	4080	4146	ForetFv	15	.	FR=6;RR=9;InsRegion=3921-4651;FILTER=in_repeat
U_9	63301	63514	ForetFv	44	.	FR=26;RR=18;InsRegion=63298-63521;FILTER=in_repeat
Chr10	2003630	2003638	hAT178Active	28	.	FR=12;RR=16;InsRegion=2003298-2003897;FILTER=in_repeat
Chr13	1690147	1690156	hAT178Active	23	.	FR=4;RR=19;InsRegion=1690070-1690354;FILTER=in_repeat,strand_bias
Chr8	3560431	3560439	hAT178Active	12	.	FR=5;RR=7;InsRegion=3560292-3560579;FILTER=in_repeat
Chr9	3101368	3101377	hAT178Active	46	.	FR=18;RR=28;InsRegion=3101047-3101671;FILTER=in_repeat
S_14.17	18581	18590	hAT178Active	73	.	FR=17;RR=56;InsRegion=18360-19114;FILTER=strand_bias
S_14.23	10540	10901	hAT178Active	130	.	FR=47;RR=83;InsRegion=10538-11654;FILTER=in_repeat
S_14.6	34486	34495	hAT178Active	23	.	FR=19;RR=4;InsRegion=34305-34573;FILTER=strand_bias
S_2.4	149478	149486	hAT178Active	22	.	FR=8;RR=14;InsRegion=149293-149625;FILTER=in_repeat,strand_bias
S_3.17	5170	5190	hAT178Active	27	.	FR=13;RR=14;InsRegion=4949-5558;FILTER=in_repeat
S_3.1	81430	81438	hAT178Active	22	.	FR=7;RR=15;InsRegion=81291-81669;FILTER=in_repeat,strand_bias
S_3.6	27075	27544	hAT178Active	642	.	FR=620;RR=22;InsRegion=26814-27714;FILTER=in_repeat,strand_bias
S_3n6.1	51933	51942	hAT178Active	13	.	FR=7;RR=6;InsRegion=51795-52222;FILTER=in_repeat
S_3n6.15	23078	23207	hAT178Active	45	.	FR=31;RR=14;InsRegion=23075-23208;FILTER=in_repeat,strand_bias
S_3n6.15	24966	25222	hAT178Active	536	.	FR=23;RR=513;InsRegion=24797-25611;FILTER=in_repeat,strand_bias
S_3n6.15	27728	27741	hAT178Active	253	.	FR=248;RR=5;InsRegion=26387-27767;FILTER=strand_bias
S_3n6.58	1919	1927	hAT178Active	58	.	FR=9;RR=49;InsRegion=1635-2255;FILTER=strand_bias
S_6.2	90690	90958	hAT178Active	160	.	FR=28;RR=132;InsRegion=90483-91286;FILTER=in_repeat,strand_bias
S_6.5	18105	18113	hAT178Active	160	.	FR=76;RR=84;InsRegion=17813-18562;FILTER=PASS
U_32	4721	4737	hAT178Active	15	.	FR=10;RR=5;InsRegion=4499-4883;FILTER=in_repeat,strand_bias
U_52	64	123	hAT178Active	199	.	FR=8;RR=191;InsRegion=40-399;FILTER=in_repeat,strand_bias
S_1n15.2	5339	5625	Sam	62	.	FR=19;RR=43;InsRegion=5281-5686;FILTER=in_repeat,strand_bias
S_3n6.32	4560	4695	Sam	32	.	FR=23;RR=9;InsRegion=4505-4731;FILTER=in_repeat,strand_bias
Chr11	1172003	1172056	Tac	142	.	FR=94;RR=48;InsRegion=1171405-1172732;FILTER=in_repeat
Chr5	4929602	4930081	Tac	130	.	FR=59;RR=71;InsRegion=4929596-4930082;FILTER=in_repeat
S_14.52	1632	1721	Tac	17	.	FR=8;RR=9;InsRegion=1621-1742;FILTER=in_repeat
S_1n15.1	74653	74846	Tac	10	.	FR=5;RR=5;InsRegion=74442-74848;FILTER=PASS
S_1n15.2	8954	9221	Tac	236	.	FR=133;RR=103;InsRegion=8702-9420;FILTER=in_repeat
U_10	41054	41518	Tac	121	.	FR=64;RR=57;InsRegion=41046-41523;FILTER=in_repeat
U_14	7782	7792	Tac	42	.	FR=7;RR=35;InsRegion=7654-8225;FILTER=strand_bias
U_38	13689	13744	Tac	58	.	FR=4;RR=54;InsRegion=13565-14117;FILTER=in_repeat,strand_bias
S_3n6.42	3	141	Fot2-M24	90	.	FR=12;RR=78;InsRegion=0-201;FILTER=in_repeat,strand_bias
S_14.31	32	330	MarsuAF076630	210	.	FR=105;RR=105;InsRegion=0-692;FILTER=in_repeat
S_14.41	1467	2044	MarsuAF076630	396	.	FR=66;RR=330;InsRegion=1173-2364;FILTER=in_repeat,strand_bias
S_14.51	223	781	MarsuAF076630	97	.	FR=66;RR=31;InsRegion=89-1233;FILTER=in_repeat
S_3n6.22	25964	26358	MarsuAF076630	164	.	FR=83;RR=81;InsRegion=25667-26421;FILTER=in_repeat
S_3n6.4	73697	73773	MarsuAF076630	130	.	FR=5;RR=125;InsRegion=73672-74438;FILTER=in_repeat,strand_bias
U_94	15	450	MarsuAF076630	62	.	FR=50;RR=12;InsRegion=1-866;FILTER=in_repeat,strand_bias
Chr10	1606	1877	SkippyL34658	24	.	FR=17;RR=7;InsRegion=1491-1879;FILTER=in_repeat,strand_bias
Chr10	175777	175918	SkippyL34658	138	.	FR=82;RR=56;InsRegion=175426-176381;FILTER=PASS
Chr10	2900734	2901019	SkippyL34658	19	.	FR=8;RR=11;InsRegion=2900726-2901025;FILTER=in_repeat
Chr10	2902025	2902141	SkippyL34658	16	.	FR=11;RR=5;InsRegion=2901839-2902165;FILTER=in_repeat,strand_bias
Chr11	1936007	1936055	SkippyL34658	69	.	FR=9;RR=60;InsRegion=1935899-1936873;FILTER=in_repeat,strand_bias
Chr11	485723	485877	SkippyL34658	26	.	FR=8;RR=18;InsRegion=485719-485880;FILTER=in_repeat,strand_bias
Chr12	1075265	1075335	SkippyL34658	182	.	FR=67;RR=115;InsRegion=1074438-1075906;FILTER=in_repeat
Chr12	1331672	1331715	SkippyL34658	19	.	FR=5;RR=14;InsRegion=1331282-1331837;FILTER=in_repeat,strand_bias
Chr12	1336098	1336207	SkippyL34658	54	.	FR=32;RR=22;InsRegion=1336006-1336222;FILTER=in_repeat
Chr13	1726617	1726868	SkippyL34658	203	.	FR=117;RR=86;InsRegion=1725655-1727392;FILTER=in_repeat
Chr13	1730417	1730514	SkippyL34658	12	.	FR=8;RR=4;InsRegion=1730387-1730515;FILTER=in_repeat,strand_bias
Chr13	1731043	1731488	SkippyL34658	70	.	FR=50;RR=20;InsRegion=1730668-1731490;FILTER=in_repeat,strand_bias
Chr13	2515	2632	SkippyL34658	51	.	FR=30;RR=21;InsRegion=2497-2636;FILTER=in_repeat
Chr4	2387734	2387810	SkippyL34658	10	.	FR=5;RR=5;InsRegion=2387732-2387818;FILTER=in_repeat
Chr8	3313929	3314012	SkippyL34658	17	.	FR=4;RR=13;InsRegion=3313928-3314089;FILTER=in_repeat,strand_bias
Chr8	4005644	4005748	SkippyL34658	11	.	FR=7;RR=4;InsRegion=4005641-4005895;FILTER=in_repeat,strand_bias
Chr8	4044450	4044592	SkippyL34658	204	.	FR=168;RR=36;InsRegion=4043820-4044593;FILTER=in_repeat,strand_bias
S_14.23	1074	1079	SkippyL34658	214	.	FR=87;RR=127;InsRegion=714-1845;FILTER=in_repeat
S_1n15.2	37069	37348	SkippyL34658	132	.	FR=105;RR=27;InsRegion=36749-37352;FILTER=in_repeat,strand_bias
S_2.1	11118	11208	SkippyL34658	26	.	FR=12;RR=14;InsRegion=10918-11221;FILTER=in_repeat
S_2.4	19143	19516	SkippyL34658	15	.	FR=8;RR=7;InsRegion=19062-19518;FILTER=in_repeat
U_11	66899	67475	SkippyL34658	65	.	FR=10;RR=55;InsRegion=66890-67490;FILTER=in_repeat,strand_bias
U_13	31150	31253	SkippyL34658	14	.	FR=8;RR=6;InsRegion=31149-31261;FILTER=in_repeat
U_15	4826	4988	SkippyL34658	73	.	FR=32;RR=41;InsRegion=4337-5072;FILTER=in_repeat
U_16	54033	54132	SkippyL34658	13	.	FR=6;RR=7;InsRegion=54005-54134;FILTER=in_repeat
U_17	58015	58249	SkippyL34658	90	.	FR=33;RR=57;InsRegion=57928-58262;FILTER=in_repeat
U_18	4200	4276	SkippyL34658	11	.	FR=6;RR=5;InsRegion=4197-4378;FILTER=in_repeat
U_27	5027	5107	SkippyL34658	24	.	FR=7;RR=17;InsRegion=5026-5108;FILTER=in_repeat,strand_bias
U_40	4080	4146	SkippyL34658	15	.	FR=6;RR=9;InsRegion=3921-4651;FILTER=in_repeat
U_57	7004	7141	SkippyL34658	216	.	FR=188;RR=28;InsRegion=6309-7145;FILTER=in_repeat,strand_bias
U_6	6	141	SkippyL34658	153	.	FR=20;RR=133;InsRegion=3-769;FILTER=in_repeat,strand_bias
U_66	2363	2467	SkippyL34658	26	.	FR=7;RR=19;InsRegion=2354-2666;FILTER=in_repeat,strand_bias
U_6	95431	95542	SkippyL34658	24	.	FR=14;RR=10;InsRegion=95132-95629;FILTER=in_repeat
U_77	1915	2113	SkippyL34658	31	.	FR=11;RR=20;InsRegion=1832-2207;FILTER=in_repeat
U_7	72843	73089	SkippyL34658	64	.	FR=32;RR=32;InsRegion=72794-73367;FILTER=in_repeat
U_7	83522	83633	SkippyL34658	15	.	FR=8;RR=7;InsRegion=83191-83685;FILTER=in_repeat
U_82	3	57	SkippyL34658	180	.	FR=12;RR=168;InsRegion=0-678;FILTER=in_repeat,strand_bias
U_9	64557	65357	SkippyL34658	1323	.	FR=577;RR=746;InsRegion=64555-66344;FILTER=in_repeat
U_9	71980	72407	SkippyL34658	1221	.	FR=699;RR=522;InsRegion=71362-72408;FILTER=in_repeat
Chr4	2935999	2936233	Foxy2	343	.	FR=51;RR=292;InsRegion=2935934-2936586;FILTER=in_repeat,strand_bias
Chr9	2528347	2528401	Foxy2	279	.	FR=145;RR=134;InsRegion=2527785-2529223;FILTER=in_repeat
rDNA	36	55	Foxy2	361	.	FR=26;RR=335;InsRegion=0-1021;FILTER=strand_bias
S_14.29	2601	2618	Foxy2	305	.	FR=141;RR=164;InsRegion=1867-3270;FILTER=PASS
S_14.41	6983	6996	Foxy2	90	.	FR=29;RR=61;InsRegion=6280-7616;FILTER=PASS
S_14.7	15634	15649	Foxy2	53	.	FR=24;RR=29;InsRegion=15415-15877;FILTER=PASS
S_15.6	12920	13073	Foxy2	144	.	FR=138;RR=6;InsRegion=12724-13187;FILTER=in_repeat,strand_bias
S_1n15.18	4934	4995	Foxy2	179	.	FR=155;RR=24;InsRegion=4381-5009;FILTER=in_repeat,strand_bias
S_3.25	5	61	Foxy2	127	.	FR=35;RR=92;InsRegion=0-636;FILTER=in_repeat,strand_bias
S_3.5	32844	32858	Foxy2	229	.	FR=94;RR=135;InsRegion=32639-33403;FILTER=PASS
S_3.6	19334	19349	Foxy2	194	.	FR=149;RR=45;InsRegion=18963-19519;FILTER=strand_bias
S_3n6.32	14041	14056	Foxy2	80	.	FR=40;RR=40;InsRegion=13564-14284;FILTER=PASS
S_3n6.75	794	795	Foxy2	83	.	FR=36;RR=47;InsRegion=589-1457;FILTER=PASS
S_6.11	164	171	Foxy2	217	.	FR=22;RR=195;InsRegion=13-884;FILTER=strand_bias
S_6.1	3851	4057	Foxy2	159	.	FR=131;RR=28;InsRegion=3275-4078;FILTER=in_repeat,strand_bias
U_2	237575	237592	Foxy2	53	.	FR=29;RR=24;InsRegion=237170-238199;FILTER=PASS
U_8	6233	6238	Foxy2	47	.	FR=25;RR=22;InsRegion=5708-6751;FILTER=PASS
S_3n6.16	19582	19903	DrifterAY751529	193	.	FR=129;RR=64;InsRegion=19458-20160;FILTER=in_repeat
Chr10	2003635	2003638	NhORF4-like	25	.	FR=14;RR=11;InsRegion=2003304-2003814;FILTER=in_repeat
Chr4	3300700	3301107	NhORF4-like	8	.	FR=4;RR=4;InsRegion=3300629-3301185;FILTER=in_repeat,weak_evidence
Chr9	3101373	3101377	NhORF4-like	21	.	FR=10;RR=11;InsRegion=3101170-3101556;FILTER=in_repeat
S_3.17	5178	5190	NhORF4-like	15	.	FR=8;RR=7;InsRegion=4957-5537;FILTER=in_repeat
S_3n6.15	23078	23207	NhORF4-like	52	.	FR=31;RR=21;InsRegion=23075-23257;FILTER=in_repeat
S_3n6.22	7625	7666	NhORF4-like	145	.	FR=137;RR=8;InsRegion=7109-7667;FILTER=in_repeat,strand_bias
S_3n6.28	18739	18740	NhORF4-like	132	.	FR=61;RR=71;InsRegion=18261-19107;FILTER=PASS
S_6.18	9693	9703	NhORF4-like	48	.	FR=37;RR=11;InsRegion=9340-9953;FILTER=strand_bias
Chr10	3054531	3054654	Fot1Active	37	.	FR=20;RR=17;InsRegion=3054449-3054868;FILTER=in_repeat
Chr10	3123211	3123625	Fot1Active	37	.	FR=23;RR=14;InsRegion=3123206-3123628;FILTER=in_repeat
Chr11	2205346	2205349	Fot1Active	31	.	FR=15;RR=16;InsRegion=2204924-2205803;FILTER=PASS
Chr2	4289566	4289982	Fot1Active	53	.	FR=32;RR=21;InsRegion=4289533-4290008;FILTER=in_repeat
Chr4	4915220	4915420	Fot1Active	37	.	FR=8;RR=29;InsRegion=4915218-4915764;FILTER=strand_bias
Chr4	4920680	4920878	Fot1Active	66	.	FR=58;RR=8;InsRegion=4920268-4920881;FILTER=in_repeat,strand_bias
Chr5	471971	472056	Fot1Active	200	.	FR=5;RR=195;InsRegion=471772-472439;FILTER=in_repeat,strand_bias
Chr5	4788598	4788650	Fot1Active	342	.	FR=157;RR=185;InsRegion=4787891-4789358;FILTER=in_repeat
Chr5	4807011	4807061	Fot1Active	44	.	FR=23;RR=21;InsRegion=4807010-4807062;FILTER=in_repeat
Chr5	4929629	4930069	Fot1Active	40	.	FR=22;RR=18;InsRegion=4929597-4930077;FILTER=in_repeat
Chr7	173422	173510	Fot1Active	349	.	FR=154;RR=195;InsRegion=172879-174353;FILTER=in_repeat
Chr8	4003619	4003671	Fot1Active	22	.	FR=5;RR=17;InsRegion=4003618-4003706;FILTER=in_repeat,strand_bias
Chr9	299981	300038	Fot1Active	361	.	FR=158;RR=203;InsRegion=299336-301053;FILTER=in_repeat
Chr9	426629	426685	Fot1Active	480	.	FR=156;RR=324;InsRegion=426116-427689;FILTER=in_repeat
S_14.2	102750	102806	Fot1Active	151	.	FR=145;RR=6;InsRegion=102170-102818;FILTER=in_repeat,strand_bias
S_14.4	26550	26788	Fot1Active	198	.	FR=193;RR=5;InsRegion=26146-26792;FILTER=in_repeat,strand_bias
S_15.14	22227	22462	Fot1Active	237	.	FR=7;RR=230;InsRegion=22225-23024;FILTER=in_repeat,strand_bias
S_15.14	24654	24770	Fot1Active	13	.	FR=5;RR=8;InsRegion=24638-24775;FILTER=strand_bias
S_15.24	4339	4399	Fot1Active	245	.	FR=195;RR=50;InsRegion=4018-4448;FILTER=in_repeat,strand_bias
S_15.2	50210	50364	Fot1Active	43	.	FR=35;RR=8;InsRegion=49881-50385;FILTER=in_repeat,strand_bias
S_1n15.14	12934	12995	Fot1Active	166	.	FR=156;RR=10;InsRegion=12289-13018;FILTER=in_repeat,strand_bias
S_1n15.1	73799	73977	Fot1Active	24	.	FR=6;RR=18;InsRegion=73795-74083;FILTER=in_repeat,strand_bias
S_1n15.1	74632	74828	Fot1Active	33	.	FR=20;RR=13;InsRegion=74327-74835;FILTER=PASS
S_1n15.18	384	396	Fot1Active	250	.	FR=96;RR=154;InsRegion=13-976;FILTER=PASS
S_1n15.2	2774	2776	Fot1Active	104	.	FR=7;RR=97;InsRegion=2703-3300;FILTER=in_repeat,strand_bias
S_1n15.5	14953	15110	Fot1Active	655	.	FR=17;RR=638;InsRegion=14949-16807;FILTER=in_repeat,strand_bias
S_2.1	17424	17698	Fot1Active	77	.	FR=20;RR=57;InsRegion=17423-17719;FILTER=strand_bias
S_2.4	170145	170229	Fot1Active	154	.	FR=119;RR=35;InsRegion=169712-170704;FILTER=in_repeat,strand_bias
S_3.2	40269	40274	Fot1Active	294	.	FR=211;RR=83;InsRegion=39712-40440;FILTER=PASS
S_3.3	65470	65691	Fot1Active	36	.	FR=12;RR=24;InsRegion=65463-66022;FILTER=in_repeat,strand_bias
S_3n6.32	16984	17361	Fot1Active	168	.	FR=94;RR=74;InsRegion=16645-17583;FILTER=in_repeat
S_3n6.44	3962	4004	Fot1Active	53	.	FR=7;RR=46;InsRegion=3955-4268;FILTER=in_repeat,strand_bias
S_3n6.46	7757	7847	Fot1Active	28	.	FR=13;RR=15;InsRegion=7756-7848;FILTER=in_repeat
S_3n6.53	90	196	Fot1Active	10	.	FR=5;RR=5;InsRegion=88-202;FILTER=in_repeat
S_3n6.59	5918	5921	Fot1Active	36	.	FR=25;RR=11;InsRegion=5533-6217;FILTER=in_repeat,strand_bias
S_3n6.60	91	143	Fot1Active	285	.	FR=44;RR=241;InsRegion=0-763;FILTER=in_repeat,strand_bias
S_3n6.64	4849	4982	Fot1Active	11	.	FR=5;RR=6;InsRegion=4846-4993;FILTER=in_repeat
S_3n6.9	3455	3534	Fot1Active	11	.	FR=7;RR=4;InsRegion=3452-3537;FILTER=in_repeat,strand_bias
S_3n6.9	3762	4115	Fot1Active	65	.	FR=48;RR=17;InsRegion=3759-4123;FILTER=in_repeat,strand_bias
S_6.10	12698	13006	Fot1Active	78	.	FR=21;RR=57;InsRegion=12696-13062;FILTER=in_repeat,strand_bias
S_6.1	100551	100742	Fot1Active	244	.	FR=4;RR=240;InsRegion=100427-101315;FILTER=in_repeat,strand_bias
S_6.1	68703	68785	Fot1Active	10	.	FR=4;RR=6;InsRegion=68678-68788;FILTER=in_repeat,strand_bias
S_6.19	6723	6852	Fot1Active	217	.	FR=11;RR=206;InsRegion=6703-7453;FILTER=in_repeat,strand_bias
S_6.2	82569	82616	Fot1Active	618	.	FR=293;RR=325;InsRegion=82162-83279;FILTER=in_repeat
S_6.29	1790	1982	Fot1Active	55	.	FR=18;RR=37;InsRegion=1778-1987;FILTER=in_repeat
S_6.2	96476	96984	Fot1Active	175	.	FR=87;RR=88;InsRegion=96252-97714;FILTER=in_repeat
S_6.29	8767	9161	Fot1Active	38	.	FR=13;RR=25;InsRegion=8750-9182;FILTER=in_repeat,strand_bias
U_16	26	150	Fot1Active	161	.	FR=11;RR=150;InsRegion=3-664;FILTER=in_repeat,strand_bias
U_16	51120	51212	Fot1Active	27	.	FR=11;RR=16;InsRegion=51066-51225;FILTER=in_repeat
U_16	9034	9089	Fot1Active	37	.	FR=10;RR=27;InsRegion=8969-9090;FILTER=in_repeat,strand_bias
U_24	25	88	Fot1Active	172	.	FR=9;RR=163;InsRegion=13-564;FILTER=in_repeat,strand_bias
U_34	6661	6741	Fot1Active	9	.	FR=5;RR=4;InsRegion=6642-6870;FILTER=weak_evidence
U_38	13610	13748	Fot1Active	148	.	FR=4;RR=144;InsRegion=13608-14223;FILTER=in_repeat,strand_bias
U_57	6	59	Fot1Active	197	.	FR=18;RR=179;InsRegion=0-688;FILTER=in_repeat,strand_bias
U_7	83563	83707	Fot1Active	86	.	FR=82;RR=4;InsRegion=83149-83715;FILTER=in_repeat,strand_bias
U_89	41	235	Fot1Active	19	.	FR=4;RR=15;InsRegion=9-243;FILTER=strand_bias
Chr11	1929240	1929299	Foret1X65452	119	.	FR=15;RR=104;InsRegion=1929082-1929847;FILTER=in_repeat,strand_bias
Chr11	1937655	1937691	Foret1X65452	44	.	FR=17;RR=27;InsRegion=1937242-1937928;FILTER=in_repeat
Chr9	76684	76721	Foret1X65452	8	.	FR=4;RR=4;InsRegion=76682-76919;FILTER=in_repeat,weak_evidence
Chr10	2932963	2933225	UnknownActive	20	.	FR=5;RR=15;InsRegion=2932957-2933596;FILTER=in_repeat,strand_bias
Chr11	1709962	1710018	UnknownActive	160	.	FR=66;RR=94;InsRegion=1709277-1710607;FILTER=in_repeat
Chr12	940043	940060	UnknownActive	31	.	FR=21;RR=10;InsRegion=939457-940318;FILTER=strand_bias
Chr13	1669602	1669613	UnknownActive	34	.	FR=14;RR=20;InsRegion=1669336-1670051;FILTER=PASS
Chr4	265342	265468	UnknownActive	340	.	FR=255;RR=85;InsRegion=264645-265958;FILTER=in_repeat
Chr4	3283443	3283499	UnknownActive	166	.	FR=74;RR=92;InsRegion=3282914-3284388;FILTER=in_repeat
Chr4	332723	332777	UnknownActive	177	.	FR=100;RR=77;InsRegion=332086-333579;FILTER=in_repeat
Chr4	4768581	4768773	UnknownActive	12	.	FR=8;RR=4;InsRegion=4768543-4768794;FILTER=in_repeat,strand_bias
S_14.10	21678	21865	UnknownActive	12	.	FR=4;RR=8;InsRegion=21573-22429;FILTER=in_repeat,strand_bias
S_14.12	13815	13823	UnknownActive	22	.	FR=10;RR=12;InsRegion=13555-14320;FILTER=PASS
S_14.15	20687	20877	UnknownActive	13	.	FR=4;RR=9;InsRegion=20639-21356;FILTER=in_repeat,strand_bias
S_14.16	2	61	UnknownActive	79	.	FR=4;RR=75;InsRegion=0-687;FILTER=in_repeat,strand_bias
S_14.3	42548	42558	UnknownActive	139	.	FR=82;RR=57;InsRegion=41976-42785;FILTER=PASS
S_14.7	27117	27125	UnknownActive	26	.	FR=10;RR=16;InsRegion=26913-27645;FILTER=PASS
S_15.13	17150	17165	UnknownActive	8	.	FR=4;RR=4;InsRegion=16817-17386;FILTER=weak_evidence
S_15.2	54459	54957	UnknownActive	291	.	FR=78;RR=213;InsRegion=54354-54960;FILTER=in_repeat
S_15.2	56221	56331	UnknownActive	45	.	FR=41;RR=4;InsRegion=56209-56337;FILTER=in_repeat,strand_bias
S_1n15.11	2363	2371	UnknownActive	110	.	FR=32;RR=78;InsRegion=2190-2908;FILTER=in_repeat,strand_bias
S_1n15.6	3582	3593	UnknownActive	85	.	FR=26;RR=59;InsRegion=3082-4142;FILTER=strand_bias
S_3.23	2991	3040	UnknownActive	99	.	FR=93;RR=6;InsRegion=2474-3045;FILTER=in_repeat,strand_bias
S_3.3	13248	13249	UnknownActive	33	.	FR=22;RR=11;InsRegion=12622-13528;FILTER=strand_bias
S_3n6.4	49515	49531	UnknownActive	36	.	FR=25;RR=11;InsRegion=49008-49808;FILTER=strand_bias
S_3n6.65	10	126	UnknownActive	304	.	FR=172;RR=132;InsRegion=0-738;FILTER=in_repeat
U_12	35939	35945	UnknownActive	262	.	FR=112;RR=150;InsRegion=35381-36605;FILTER=PASS
U_22	15409	15418	UnknownActive	223	.	FR=120;RR=103;InsRegion=14814-15851;FILTER=PASS
