# Supplementary material for: TEfinder: A Bioinformatics Pipeline for Detecting New Transposable Element Insertion Events in Next-Generation Sequencing Data
Source: Genes (Basel). 2021 Feb 4;12(2):224. doi: 10.3390/genes12020224 (PMC7914406; doi:10.3390/genes12020224)
Supplement: Supplementary file 1 [file genes-12-00224-s001.zip › Y2_0.1x_TEinsertions.bed]

track name=TEfinder	type=bedDetail	description=FR:forward read, RR:reverse read, InsRegion:insertion region start and end positions, FILTER:comma separated filters
S_14.15	13825	13834	HopAY267761	14	.	FR=9;RR=5;InsRegion=13520-13945;FILTER=strand_bias
S_14.7	29512	29684	HopAY267761	32	.	FR=27;RR=5;InsRegion=29171-29785;FILTER=in_repeat,strand_bias
S_15.4	59096	59200	HopAY267761	18	.	FR=11;RR=7;InsRegion=58827-59251;FILTER=in_repeat
S_6.21	13124	13264	HopAY267761	27	.	FR=23;RR=4;InsRegion=12888-13282;FILTER=in_repeat,strand_bias
S_3.13	5746	6134	Fot3-M24	51	.	FR=10;RR=41;InsRegion=5732-6655;FILTER=in_repeat,strand_bias
S_6.28	13522	13569	Fot3-M24	36	.	FR=18;RR=18;InsRegion=13316-13667;FILTER=in_repeat
S_6.6	23683	23862	Fot3-M24	26	.	FR=6;RR=20;InsRegion=23657-23868;FILTER=in_repeat,strand_bias
S_6.7	15459	15605	Fot3-M24	27	.	FR=20;RR=7;InsRegion=15247-15608;FILTER=in_repeat,strand_bias
S_6.7	23251	23321	Fot3-M24	16	.	FR=12;RR=4;InsRegion=23249-23451;FILTER=in_repeat,strand_bias
S_15.4	59096	59200	Hop2	14	.	FR=7;RR=7;InsRegion=58827-59251;FILTER=in_repeat
S_3.20	7988	8041	Hop2	21	.	FR=8;RR=13;InsRegion=7597-8163;FILTER=in_repeat
S_3n6.19	4706	4717	Hop2	42	.	FR=15;RR=27;InsRegion=4146-5160;FILTER=in_repeat
S_6.5	18106	18113	hAT178Active	15	.	FR=8;RR=7;InsRegion=17916-18382;FILTER=PASS
Chr2	4289535	4289965	Tac	26	.	FR=14;RR=12;InsRegion=4289531-4290002;FILTER=in_repeat
S_1n15.2	9035	9195	Tac	23	.	FR=12;RR=11;InsRegion=8805-9209;FILTER=in_repeat
S_6.29	8735	9125	Tac	21	.	FR=13;RR=8;InsRegion=8729-9204;FILTER=in_repeat
U_10	44550	44657	ForetFv	12	.	FR=4;RR=8;InsRegion=44336-44675;FILTER=in_repeat,strand_bias
S_3n6.28	18738	18748	NhORF4-like	11	.	FR=6;RR=5;InsRegion=18545-18941;FILTER=PASS
Chr10	2919559	2919604	Strider	44	.	FR=26;RR=18;InsRegion=2918935-2920077;FILTER=in_repeat
Chr8	3590487	3590699	Strider	42	.	FR=15;RR=27;InsRegion=3590047-3591147;FILTER=in_repeat
S_14.28	32	95	Strider	24	.	FR=6;RR=18;InsRegion=1-396;FILTER=in_repeat,strand_bias
U_2	234240	234241	Strider	52	.	FR=18;RR=34;InsRegion=233877-234644;FILTER=PASS
U_8	9415	9421	Strider	32	.	FR=11;RR=21;InsRegion=9147-9849;FILTER=strand_bias
Chr4	3302546	3302561	FoxyAJ250814	12	.	FR=8;RR=4;InsRegion=3302362-3302686;FILTER=strand_bias
S_14.63	54	97	FoxyAJ250814	23	.	FR=17;RR=6;InsRegion=2-162;FILTER=in_repeat,strand_bias
S_14.7	15634	15649	FoxyAJ250814	10	.	FR=6;RR=4;InsRegion=15418-15877;FILTER=strand_bias
S_3.4	14644	14761	FoxyAJ250814	17	.	FR=4;RR=13;InsRegion=14640-14768;FILTER=in_repeat,strand_bias
S_3n6.1	172001	172004	FoxyAJ250814	12	.	FR=4;RR=8;InsRegion=171857-172244;FILTER=strand_bias
S_3n6.7	47839	47854	FoxyAJ250814	92	.	FR=52;RR=40;InsRegion=47320-48291;FILTER=PASS
S_14.34	12123	12161	Fot2	31	.	FR=27;RR=4;InsRegion=11542-12176;FILTER=in_repeat,strand_bias
S_1n15.1	17675	17913	Fot2	10	.	FR=5;RR=5;InsRegion=17617-17936;FILTER=in_repeat
S_1n15.3	11661	11964	Fot2	38	.	FR=24;RR=14;InsRegion=11660-11978;FILTER=in_repeat
S_1n15.3	12261	12379	Fot2	35	.	FR=4;RR=31;InsRegion=12252-13222;FILTER=in_repeat,strand_bias
S_6.7	22806	23321	Fot2	157	.	FR=113;RR=44;InsRegion=22748-23322;FILTER=in_repeat
Chr5	4788784	4788835	Fot1Active	55	.	FR=23;RR=32;InsRegion=4788132-4789272;FILTER=in_repeat
Chr9	299981	300041	Fot1Active	48	.	FR=21;RR=27;InsRegion=299561-300643;FILTER=in_repeat
S_14.19	11944	12005	Fot1Active	10	.	FR=6;RR=4;InsRegion=11881-12208;FILTER=in_repeat,strand_bias
S_14.23	794	1079	Fot1Active	47	.	FR=24;RR=23;InsRegion=632-1115;FILTER=in_repeat
S_15.12	16070	16148	Fot1Active	9	.	FR=5;RR=4;InsRegion=16065-16155;FILTER=in_repeat,weak_evidence
S_15.24	4339	4374	Fot1Active	19	.	FR=15;RR=4;InsRegion=4100-4417;FILTER=in_repeat,strand_bias
S_2.1	3508	3611	Fot1Active	18	.	FR=5;RR=13;InsRegion=3503-3780;FILTER=in_repeat,strand_bias
S_3.2	40269	40273	Fot1Active	38	.	FR=26;RR=12;InsRegion=39926-40443;FILTER=strand_bias
S_3n6.21	28530	28636	Fot1Active	23	.	FR=16;RR=7;InsRegion=28064-28653;FILTER=in_repeat,strand_bias
S_3n6.32	17308	17361	Fot1Active	24	.	FR=12;RR=12;InsRegion=16849-17593;FILTER=in_repeat
S_3n6.46	6396	6466	Fot1Active	12	.	FR=5;RR=7;InsRegion=6218-6505;FILTER=in_repeat
S_6.2	82569	82587	Fot1Active	45	.	FR=25;RR=20;InsRegion=82177-83073;FILTER=in_repeat
S_14.14	21	103	Fot2-M24	10	.	FR=5;RR=5;InsRegion=17-108;FILTER=in_repeat
U_48	1069	1331	Tfo1	15	.	FR=9;RR=6;InsRegion=1044-1350;FILTER=in_repeat
Chr10	2007956	2008127	Han-full	54	.	FR=49;RR=5;InsRegion=2007361-2008145;FILTER=in_repeat,strand_bias
Chr10	2683559	2684035	Han-full	39	.	FR=25;RR=14;InsRegion=2683234-2684287;FILTER=in_repeat
Chr4	3587180	3587704	Han-full	73	.	FR=34;RR=39;InsRegion=3586871-3588095;FILTER=in_repeat
Chr5	4708220	4708569	Han-full	35	.	FR=18;RR=17;InsRegion=4707752-4709077;FILTER=in_repeat
Chr8	85409	85888	Han-full	43	.	FR=22;RR=21;InsRegion=85094-86067;FILTER=in_repeat
Chr9	3105709	3105843	Han-full	52	.	FR=48;RR=4;InsRegion=3105116-3105847;FILTER=in_repeat,strand_bias
S_14.28	1182	1449	Han-full	18	.	FR=12;RR=6;InsRegion=1075-1462;FILTER=in_repeat,strand_bias
S_14.38	3166	3171	Han-full	51	.	FR=22;RR=29;InsRegion=2728-3822;FILTER=PASS
S_14.7	68	189	Han-full	25	.	FR=6;RR=19;InsRegion=10-503;FILTER=in_repeat,strand_bias
S_6.6	43017	43030	Han-full	11	.	FR=6;RR=5;InsRegion=42752-43288;FILTER=in_repeat
U_14	12376	12378	Han-full	24	.	FR=13;RR=11;InsRegion=11864-13071;FILTER=in_repeat
U_19	1909	2498	Han-full	59	.	FR=13;RR=46;InsRegion=1827-2839;FILTER=in_repeat,strand_bias
U_48	1232	1450	Han-full	13	.	FR=8;RR=5;InsRegion=1044-1471;FILTER=in_repeat,strand_bias
S_14.34	9	59	Gollum-full	32	.	FR=4;RR=28;InsRegion=6-491;FILTER=in_repeat,strand_bias
S_14.9	35861	36003	Gollum-full	93	.	FR=51;RR=42;InsRegion=35649-36055;FILTER=in_repeat
S_15.3	64664	64867	Gollum-full	46	.	FR=33;RR=13;InsRegion=64416-64879;FILTER=in_repeat,strand_bias
S_1n15.16	13	192	Gollum-full	38	.	FR=10;RR=28;InsRegion=0-545;FILTER=in_repeat,strand_bias
S_6.14	28752	28971	Gollum-full	15	.	FR=6;RR=9;InsRegion=28688-28984;FILTER=in_repeat
S_14.62	27	233	Fot3	48	.	FR=24;RR=24;InsRegion=1-295;FILTER=in_repeat
S_3.13	5746	6134	Fot3	59	.	FR=10;RR=49;InsRegion=5732-6655;FILTER=in_repeat,strand_bias
S_6.43	99	252	Fot3	19	.	FR=4;RR=15;InsRegion=73-508;FILTER=in_repeat,strand_bias
S_14.31	76	176	MarsuAF076630	24	.	FR=11;RR=13;InsRegion=2-459;FILTER=in_repeat
S_14.41	1468	1606	MarsuAF076630	37	.	FR=6;RR=31;InsRegion=1256-2368;FILTER=in_repeat,strand_bias
S_3n6.22	26108	26315	MarsuAF076630	18	.	FR=10;RR=8;InsRegion=25983-26416;FILTER=in_repeat
S_1n15.1	43415	43587	MGR583	8	.	FR=4;RR=4;InsRegion=43387-43648;FILTER=in_repeat,weak_evidence
S_3n6.19	4471	4886	MGR583	48	.	FR=24;RR=24;InsRegion=4360-5114;FILTER=in_repeat
S_3n6.58	5307	5485	MGR583	11	.	FR=6;RR=5;InsRegion=5243-5498;FILTER=in_repeat
S_6.14	3277	3285	MGR583	28	.	FR=9;RR=19;InsRegion=3007-4071;FILTER=in_repeat,strand_bias
S_6.2	38915	39059	MGR583	31	.	FR=8;RR=23;InsRegion=38474-39521;FILTER=in_repeat,strand_bias
Chr8	17755	17807	Hornet	48	.	FR=29;RR=19;InsRegion=17069-18382;FILTER=in_repeat
S_3.9	8	57	Hornet	29	.	FR=6;RR=23;InsRegion=0-516;FILTER=in_repeat,strand_bias
S_15.12	16070	16245	hAT210-short-Active	27	.	FR=8;RR=19;InsRegion=16065-16353;FILTER=in_repeat,strand_bias
S_1n15.14	12932	12995	hAT210-short-Active	33	.	FR=28;RR=5;InsRegion=12592-13018;FILTER=in_repeat,strand_bias
S_1n15.2	93531	93612	hAT210-short-Active	14	.	FR=5;RR=9;InsRegion=93530-93778;FILTER=in_repeat,strand_bias
S_6.28	1944	2351	hAT210-short-Active	33	.	FR=18;RR=15;InsRegion=1929-2358;FILTER=in_repeat
S_6.8	8948	9250	hAT210-short-Active	27	.	FR=14;RR=13;InsRegion=8844-9269;FILTER=in_repeat
U_12	33432	33592	hAT210-short-Active	22	.	FR=10;RR=12;InsRegion=33430-33596;FILTER=in_repeat
U_20	6396	6472	hAT210-short-Active	18	.	FR=5;RR=13;InsRegion=6033-6887;FILTER=in_repeat,strand_bias
Chr11	1709790	1709841	hAT105Active	37	.	FR=19;RR=18;InsRegion=1709323-1710314;FILTER=in_repeat
Chr4	3283622	3283673	hAT105Active	31	.	FR=13;RR=18;InsRegion=3283032-3284059;FILTER=in_repeat
S_14.11	19	76	hAT105Active	34	.	FR=15;RR=19;InsRegion=0-382;FILTER=in_repeat
S_14.11	32305	32346	hAT105Active	26	.	FR=15;RR=11;InsRegion=31782-32386;FILTER=in_repeat
S_15.11	36	82	hAT105Active	20	.	FR=9;RR=11;InsRegion=0-469;FILTER=in_repeat
S_1n15.2	79147	79439	hAT105Active	22	.	FR=5;RR=17;InsRegion=79146-79475;FILTER=in_repeat,strand_bias
S_3.5	32646	32856	hAT105Active	27	.	FR=13;RR=14;InsRegion=32639-32858;FILTER=in_repeat
S_3.5	45074	45076	hAT105Active	24	.	FR=17;RR=7;InsRegion=44629-45204;FILTER=in_repeat,strand_bias
S_3n6.61	6	57	hAT105Active	31	.	FR=4;RR=27;InsRegion=3-542;FILTER=in_repeat,strand_bias
U_22	15409	15418	hAT105Active	29	.	FR=13;RR=16;InsRegion=15110-15776;FILTER=PASS
Chr4	2935999	2936182	Foxy2	51	.	FR=13;RR=38;InsRegion=2935953-2936234;FILTER=in_repeat,strand_bias
Chr9	2528343	2528378	Foxy2	31	.	FR=17;RR=14;InsRegion=2528028-2529114;FILTER=in_repeat
S_14.29	2602	2617	Foxy2	40	.	FR=15;RR=25;InsRegion=2173-3014;FILTER=PASS
S_2.4	101638	101792	Foxy2	52	.	FR=38;RR=14;InsRegion=101616-101793;FILTER=in_repeat,strand_bias
S_3.5	32844	32856	Foxy2	24	.	FR=13;RR=11;InsRegion=32639-33156;FILTER=PASS
S_3.6	19335	19349	Foxy2	29	.	FR=23;RR=6;InsRegion=18963-19507;FILTER=strand_bias
S_6.1	3891	3893	Foxy2	36	.	FR=29;RR=7;InsRegion=3388-4082;FILTER=in_repeat,strand_bias
U_2	237576	237592	Foxy2	38	.	FR=20;RR=18;InsRegion=237154-237987;FILTER=PASS
U_36	195	413	Foxy2	29	.	FR=14;RR=15;InsRegion=194-424;FILTER=in_repeat
U_8	6233	6249	Foxy2	41	.	FR=22;RR=19;InsRegion=5751-6658;FILTER=PASS
Chr4	2919287	2919295	Hornet-small	59	.	FR=30;RR=29;InsRegion=2918802-2919775;FILTER=PASS
Chr7	4364717	4364726	Hornet-small	36	.	FR=13;RR=23;InsRegion=4364277-4365129;FILTER=PASS
S_14.25	854	867	Hornet-small	37	.	FR=19;RR=18;InsRegion=297-1281;FILTER=in_repeat
S_14.9	19315	19319	Hornet-small	28	.	FR=18;RR=10;InsRegion=18917-19563;FILTER=in_repeat,strand_bias
S_1n15.7	17403	17411	Hornet-small	28	.	FR=17;RR=11;InsRegion=17006-17756;FILTER=PASS
S_6.21	12141	12149	Hornet-small	26	.	FR=13;RR=13;InsRegion=11784-12492;FILTER=in_repeat
U_20	14584	14593	Hornet-small	45	.	FR=25;RR=20;InsRegion=14039-14941;FILTER=PASS
U_39	770	779	Hornet-small	51	.	FR=25;RR=26;InsRegion=233-1210;FILTER=PASS
U_9	10325	10335	Hornet-small	48	.	FR=24;RR=24;InsRegion=9781-10742;FILTER=PASS
S_14.56	412	432	MIMP1	24	.	FR=14;RR=10;InsRegion=0-663;FILTER=PASS
Chr10	3059877	3060065	MAGGY	23	.	FR=17;RR=6;InsRegion=3059756-3060108;FILTER=in_repeat,strand_bias
Chr2	4280703	4280793	MAGGY	31	.	FR=9;RR=22;InsRegion=4280311-4281263;FILTER=strand_bias
Chr4	4920693	4920815	MAGGY	25	.	FR=18;RR=7;InsRegion=4920558-4920848;FILTER=in_repeat,strand_bias
S_2.4	51777	51958	MAGGY	24	.	FR=5;RR=19;InsRegion=51768-52062;FILTER=in_repeat,strand_bias
Chr12	1314681	1314757	SkippyFv	9	.	FR=4;RR=5;InsRegion=1314672-1314767;FILTER=weak_evidence
Chr12	2283807	2283925	SkippyFv	19	.	FR=11;RR=8;InsRegion=2283515-2284213;FILTER=PASS
U_10	44550	44657	SkippyFv	12	.	FR=4;RR=8;InsRegion=44336-44675;FILTER=in_repeat,strand_bias
U_16	52213	52368	SkippyFv	14	.	FR=5;RR=9;InsRegion=52212-52386;FILTER=in_repeat,strand_bias
U_9	64611	64960	SkippyFv	42	.	FR=21;RR=21;InsRegion=64557-65196;FILTER=in_repeat
U_9	71990	72369	SkippyFv	42	.	FR=27;RR=15;InsRegion=71937-72404;FILTER=in_repeat
S_14.9	35861	36003	Gollum-Fv4	87	.	FR=45;RR=42;InsRegion=35754-36055;FILTER=in_repeat
S_15.3	64664	64867	Gollum-Fv4	39	.	FR=26;RR=13;InsRegion=64627-64879;FILTER=in_repeat,strand_bias
Chr4	4768490	4768675	CopiaActive	39	.	FR=12;RR=27;InsRegion=4768317-4769546;FILTER=in_repeat,strand_bias
S_14.14	19794	19937	CopiaActive	28	.	FR=4;RR=24;InsRegion=19785-20245;FILTER=in_repeat,strand_bias
S_14.14	24506	24649	CopiaActive	18	.	FR=13;RR=5;InsRegion=23908-24677;FILTER=in_repeat,strand_bias
S_14.15	11708	11720	CopiaActive	39	.	FR=19;RR=20;InsRegion=11222-12192;FILTER=PASS
S_14.15	20711	20984	CopiaActive	24	.	FR=8;RR=16;InsRegion=20685-21420;FILTER=in_repeat,strand_bias
S_14.29	8087	8093	CopiaActive	48	.	FR=26;RR=22;InsRegion=7599-8646;FILTER=PASS
S_14.43	5031	5037	CopiaActive	36	.	FR=25;RR=11;InsRegion=4457-5362;FILTER=strand_bias
S_14.44	6580	6739	CopiaActive	15	.	FR=9;RR=6;InsRegion=6387-6815;FILTER=in_repeat
S_14.62	1363	1559	CopiaActive	25	.	FR=11;RR=14;InsRegion=1287-1669;FILTER=in_repeat
S_15.2	45535	45996	CopiaActive	28	.	FR=12;RR=16;InsRegion=45523-46008;FILTER=in_repeat
S_15.9	38560	38773	CopiaActive	24	.	FR=17;RR=7;InsRegion=38278-38847;FILTER=in_repeat,strand_bias
S_1n15.9	36074	36409	CopiaActive	30	.	FR=8;RR=22;InsRegion=36016-36463;FILTER=in_repeat,strand_bias
S_3n6.55	7577	7844	CopiaActive	20	.	FR=12;RR=8;InsRegion=7502-7909;FILTER=in_repeat
S_3n6.6	134	291	CopiaActive	13	.	FR=7;RR=6;InsRegion=102-351;FILTER=in_repeat
S_6.11	5719	5724	CopiaActive	38	.	FR=18;RR=20;InsRegion=5283-6131;FILTER=PASS
S_6.23	276	446	CopiaActive	25	.	FR=13;RR=12;InsRegion=230-461;FILTER=in_repeat
S_6.2	37557	37716	CopiaActive	38	.	FR=9;RR=29;InsRegion=37444-38196;FILTER=strand_bias
U_48	71	1197	CopiaActive	69	.	FR=28;RR=41;InsRegion=16-1471;FILTER=in_repeat
U_88	106	414	CopiaActive	32	.	FR=20;RR=12;InsRegion=18-479;FILTER=in_repeat
Chr4	265363	265467	UnknownActive	32	.	FR=26;RR=6;InsRegion=265340-265747;FILTER=in_repeat,strand_bias
Chr4	3283444	3283493	UnknownActive	28	.	FR=15;RR=13;InsRegion=3283027-3284055;FILTER=in_repeat
Chr4	5092523	5092645	UnknownActive	18	.	FR=6;RR=12;InsRegion=5092490-5092977;FILTER=in_repeat,strand_bias
S_14.3	42533	42549	UnknownActive	11	.	FR=6;RR=5;InsRegion=42142-42784;FILTER=PASS
S_14.51	1477	1579	UnknownActive	25	.	FR=10;RR=15;InsRegion=1395-1700;FILTER=in_repeat
S_1n15.2	79180	79439	UnknownActive	15	.	FR=5;RR=10;InsRegion=79146-79475;FILTER=in_repeat,strand_bias
S_3n6.65	19	126	UnknownActive	30	.	FR=18;RR=12;InsRegion=0-489;FILTER=in_repeat
S_6.48	28	71	UnknownActive	24	.	FR=12;RR=12;InsRegion=0-487;FILTER=in_repeat
U_22	15408	15410	UnknownActive	18	.	FR=13;RR=5;InsRegion=14981-15654;FILTER=strand_bias
S_1n15.3	8794	8972	Fotnew	31	.	FR=23;RR=8;InsRegion=8780-9136;FILTER=in_repeat,strand_bias
S_3.9	14569	14579	Fotnew	40	.	FR=17;RR=23;InsRegion=14223-15132;FILTER=PASS
S_3n6.39	16087	16273	Fotnew	31	.	FR=9;RR=22;InsRegion=15677-16475;FILTER=in_repeat,strand_bias
S_3n6.48	172	403	Fotnew	48	.	FR=24;RR=24;InsRegion=158-460;FILTER=in_repeat
S_3n6.68	141	200	Fotnew	41	.	FR=4;RR=37;InsRegion=0-1042;FILTER=in_repeat,strand_bias
U_109	64	165	Fotnew	42	.	FR=5;RR=37;InsRegion=24-843;FILTER=in_repeat,strand_bias
Chr10	175860	175916	SkippyL34658	17	.	FR=10;RR=7;InsRegion=175509-175985;FILTER=PASS
Chr1	167157	167327	SkippyL34658	13	.	FR=4;RR=9;InsRegion=167144-167341;FILTER=in_repeat,strand_bias
Chr8	190827	191022	SkippyL34658	16	.	FR=7;RR=9;InsRegion=190797-191033;FILTER=in_repeat
Chr8	4044457	4044580	SkippyL34658	25	.	FR=19;RR=6;InsRegion=4043991-4044592;FILTER=in_repeat,strand_bias
U_15	1601	1968	SkippyL34658	16	.	FR=7;RR=9;InsRegion=1389-2122;FILTER=in_repeat
U_16	52213	52368	SkippyL34658	14	.	FR=5;RR=9;InsRegion=52212-52386;FILTER=in_repeat,strand_bias
U_26	21607	21791	SkippyL34658	15	.	FR=4;RR=11;InsRegion=21602-21993;FILTER=in_repeat,strand_bias
U_57	7004	7128	SkippyL34658	30	.	FR=26;RR=4;InsRegion=6618-7136;FILTER=in_repeat,strand_bias
U_6	66	122	SkippyL34658	24	.	FR=6;RR=18;InsRegion=0-440;FILTER=in_repeat,strand_bias
U_66	6	144	SkippyL34658	30	.	FR=8;RR=22;InsRegion=1-677;FILTER=in_repeat,strand_bias
