# Supplementary material for: TEfinder: A Bioinformatics Pipeline for Detecting New Transposable Element Insertion Events in Next-Generation Sequencing Data
Source: Genes (Basel). 2021 Feb 4;12(2):224. doi: 10.3390/genes12020224 (PMC7914406; doi:10.3390/genes12020224)
Supplement: Supplementary file 1 [file genes-12-00224-s001.zip › Y2_0.2x_TEinsertions.bed]

track name=TEfinder	type=bedDetail	description=FR:forward read, RR:reverse read, InsRegion:insertion region start and end positions, FILTER:comma separated filters
Chr9	763464	763725	Fot2	19	.	FR=15;RR=4;InsRegion=763433-763735;FILTER=in_repeat,strand_bias
S_1n15.1	17675	17913	Fot2	16	.	FR=8;RR=8;InsRegion=17578-18069;FILTER=in_repeat
U_111	62	360	Fot2	116	.	FR=18;RR=98;InsRegion=56-361;FILTER=in_repeat,strand_bias
S_3n6.18	75	133	Frodo	43	.	FR=6;RR=37;InsRegion=2-604;FILTER=in_repeat,strand_bias
S_6.21	3550	3594	Folyt2	12	.	FR=4;RR=8;InsRegion=3430-3626;FILTER=in_repeat,strand_bias
Chr12	2279957	2280596	Foret1X65452	122	.	FR=56;RR=66;InsRegion=2279904-2280859;FILTER=in_repeat
S_14.7	14911	14916	hAT210Active	51	.	FR=27;RR=24;InsRegion=14500-15230;FILTER=PASS
S_3.21	2	55	hAT210Active	82	.	FR=4;RR=78;InsRegion=1-514;FILTER=in_repeat,strand_bias
S_3n6.32	13304	13315	hAT210Active	29	.	FR=9;RR=20;InsRegion=13016-13848;FILTER=in_repeat,strand_bias
U_111	62	157	hAT210Active	44	.	FR=4;RR=40;InsRegion=5-749;FILTER=in_repeat,strand_bias
Chr8	17755	17807	Hornet	106	.	FR=60;RR=46;InsRegion=17069-18382;FILTER=in_repeat
S_14.16	3952	4223	Hornet	12	.	FR=6;RR=6;InsRegion=3892-4443;FILTER=in_repeat
S_3.5	44258	44267	Hornet	67	.	FR=25;RR=42;InsRegion=43210-45191;FILTER=in_repeat
S_3.9	8	57	Hornet	63	.	FR=10;RR=53;InsRegion=0-529;FILTER=in_repeat,strand_bias
U_29	17368	17379	Hornet	34	.	FR=10;RR=24;InsRegion=16998-18176;FILTER=in_repeat,strand_bias
U_3	137735	137744	Hornet	74	.	FR=31;RR=43;InsRegion=136832-138726;FILTER=in_repeat
S_14.56	405	413	MIMP1	50	.	FR=29;RR=21;InsRegion=0-692;FILTER=PASS
Chr2	4289535	4289965	Tac	42	.	FR=20;RR=22;InsRegion=4289531-4290012;FILTER=in_repeat
Chr5	905776	906197	Tac	20	.	FR=9;RR=11;InsRegion=905771-906222;FILTER=in_repeat
S_1n15.2	9035	9204	Tac	40	.	FR=20;RR=20;InsRegion=8805-9458;FILTER=in_repeat
S_2.4	19062	19519	Tac	29	.	FR=13;RR=16;InsRegion=19061-19528;FILTER=in_repeat
S_6.29	8735	9125	Tac	38	.	FR=22;RR=16;InsRegion=8728-9204;FILTER=in_repeat
U_26	11510	11621	Tac	12	.	FR=7;RR=5;InsRegion=11507-11631;FILTER=in_repeat
S_1n15.14	12932	13015	hAT210-short-Active	54	.	FR=46;RR=8;InsRegion=12569-13018;FILTER=in_repeat,strand_bias
S_1n15.2	93531	93763	hAT210-short-Active	30	.	FR=15;RR=15;InsRegion=93530-93784;FILTER=in_repeat
S_2.4	64586	64642	hAT210-short-Active	40	.	FR=4;RR=36;InsRegion=64558-64919;FILTER=strand_bias
S_3.1	139838	139843	hAT210-short-Active	8	.	FR=4;RR=4;InsRegion=139754-139970;FILTER=in_repeat,weak_evidence
S_3n6.11	28272	28374	hAT210-short-Active	14	.	FR=10;RR=4;InsRegion=28117-28377;FILTER=in_repeat,strand_bias
S_3n6.41	15864	15868	hAT210-short-Active	58	.	FR=7;RR=51;InsRegion=15792-16304;FILTER=in_repeat,strand_bias
S_3n6.46	8326	8629	hAT210-short-Active	156	.	FR=82;RR=74;InsRegion=8325-8630;FILTER=in_repeat
S_6.6	43765	43898	hAT210-short-Active	23	.	FR=17;RR=6;InsRegion=43280-43900;FILTER=strand_bias
S_6.8	8948	9250	hAT210-short-Active	49	.	FR=26;RR=23;InsRegion=8844-9269;FILTER=in_repeat
U_20	6396	6472	hAT210-short-Active	40	.	FR=16;RR=24;InsRegion=6033-6921;FILTER=in_repeat
U_20	902	910	hAT210-short-Active	65	.	FR=53;RR=12;InsRegion=382-1334;FILTER=strand_bias
U_9	63340	63509	hAT210-short-Active	18	.	FR=14;RR=4;InsRegion=63199-63515;FILTER=in_repeat,strand_bias
S_3n6.16	19585	19858	DrifterAY751529	24	.	FR=18;RR=6;InsRegion=19458-20086;FILTER=in_repeat,strand_bias
Chr11	1937776	1937903	ForetFv	31	.	FR=9;RR=22;InsRegion=1937439-1938407;FILTER=in_repeat,strand_bias
Chr12	2279957	2280759	ForetFv	124	.	FR=57;RR=67;InsRegion=2279904-2280978;FILTER=in_repeat
U_10	44354	44657	ForetFv	28	.	FR=13;RR=15;InsRegion=44336-44675;FILTER=in_repeat
Chr11	1709790	1709841	hAT105Active	63	.	FR=29;RR=34;InsRegion=1709316-1710431;FILTER=in_repeat
Chr4	3283622	3283673	hAT105Active	61	.	FR=20;RR=41;InsRegion=3282974-3284148;FILTER=in_repeat
Chr4	332935	332950	hAT105Active	45	.	FR=21;RR=24;InsRegion=332384-333325;FILTER=in_repeat
S_14.11	19	76	hAT105Active	61	.	FR=27;RR=34;InsRegion=0-455;FILTER=in_repeat
S_14.11	32305	32346	hAT105Active	55	.	FR=30;RR=25;InsRegion=31782-32388;FILTER=in_repeat
S_14.25	53	90	hAT105Active	33	.	FR=6;RR=27;InsRegion=3-473;FILTER=in_repeat,strand_bias
S_15.11	28	82	hAT105Active	41	.	FR=18;RR=23;InsRegion=0-665;FILTER=in_repeat
S_1n15.2	79147	79453	hAT105Active	54	.	FR=18;RR=36;InsRegion=79146-79558;FILTER=in_repeat
S_1n15.6	3582	3590	hAT105Active	45	.	FR=17;RR=28;InsRegion=3139-4150;FILTER=PASS
S_3.5	32646	32856	hAT105Active	53	.	FR=25;RR=28;InsRegion=32639-32858;FILTER=in_repeat
S_3.5	45074	45147	hAT105Active	43	.	FR=34;RR=9;InsRegion=44629-45223;FILTER=in_repeat,strand_bias
S_3n6.61	6	57	hAT105Active	44	.	FR=5;RR=39;InsRegion=0-542;FILTER=in_repeat,strand_bias
U_12	35939	35945	hAT105Active	54	.	FR=26;RR=28;InsRegion=35565-36413;FILTER=PASS
U_22	15409	15418	hAT105Active	51	.	FR=21;RR=30;InsRegion=15110-15851;FILTER=PASS
Chr10	2007943	2008144	Han-full	95	.	FR=88;RR=7;InsRegion=2007361-2008145;FILTER=in_repeat,strand_bias
Chr10	2683529	2684035	Han-full	105	.	FR=60;RR=45;InsRegion=2683164-2684287;FILTER=in_repeat
Chr4	3587179	3587704	Han-full	127	.	FR=58;RR=69;InsRegion=3586871-3588095;FILTER=in_repeat
Chr5	4708164	4708608	Han-full	72	.	FR=31;RR=41;InsRegion=4707752-4709077;FILTER=in_repeat
Chr8	85409	85888	Han-full	79	.	FR=38;RR=41;InsRegion=85093-86074;FILTER=in_repeat
S_14.18	22670	22839	Han-full	47	.	FR=34;RR=13;InsRegion=22329-22842;FILTER=in_repeat,strand_bias
S_14.28	1182	1449	Han-full	35	.	FR=21;RR=14;InsRegion=992-1668;FILTER=in_repeat
S_14.38	3165	3171	Han-full	106	.	FR=50;RR=56;InsRegion=2687-3822;FILTER=PASS
S_14.7	68	189	Han-full	38	.	FR=11;RR=27;InsRegion=10-503;FILTER=in_repeat,strand_bias
S_15.16	14602	14811	Han-full	20	.	FR=8;RR=12;InsRegion=14598-14813;FILTER=in_repeat
S_3.17	9323	9679	Han-full	92	.	FR=85;RR=7;InsRegion=8798-9689;FILTER=in_repeat,strand_bias
S_6.5	17802	17817	Han-full	27	.	FR=7;RR=20;InsRegion=17620-18113;FILTER=strand_bias
S_6.6	43017	43030	Han-full	26	.	FR=8;RR=18;InsRegion=42732-43626;FILTER=in_repeat,strand_bias
U_14	12377	12385	Han-full	52	.	FR=28;RR=24;InsRegion=11864-13071;FILTER=in_repeat
U_48	1214	1450	Han-full	30	.	FR=21;RR=9;InsRegion=1021-1471;FILTER=in_repeat,strand_bias
Chr11	373552	373978	CopiaActive	64	.	FR=51;RR=13;InsRegion=373173-374075;FILTER=in_repeat,strand_bias
Chr13	452981	453218	CopiaActive	42	.	FR=7;RR=35;InsRegion=452976-453583;FILTER=in_repeat,strand_bias
Chr4	4768490	4768697	CopiaActive	76	.	FR=23;RR=53;InsRegion=4768148-4769546;FILTER=in_repeat,strand_bias
Chr9	441213	441561	CopiaActive	79	.	FR=13;RR=66;InsRegion=441177-441684;FILTER=in_repeat,strand_bias
Chr9	445815	446059	CopiaActive	36	.	FR=19;RR=17;InsRegion=445639-446236;FILTER=in_repeat
S_14.14	24489	24649	CopiaActive	49	.	FR=37;RR=12;InsRegion=23908-24679;FILTER=in_repeat,strand_bias
S_14.15	11703	11710	CopiaActive	79	.	FR=40;RR=39;InsRegion=11222-12192;FILTER=PASS
S_14.15	20645	20984	CopiaActive	60	.	FR=20;RR=40;InsRegion=20643-21420;FILTER=in_repeat
S_14.29	8087	8093	CopiaActive	90	.	FR=49;RR=41;InsRegion=7599-8646;FILTER=PASS
S_14.40	6399	6586	CopiaActive	69	.	FR=43;RR=26;InsRegion=5927-6587;FILTER=in_repeat
S_14.43	5031	5037	CopiaActive	56	.	FR=36;RR=20;InsRegion=4457-5409;FILTER=PASS
S_14.44	6571	6756	CopiaActive	30	.	FR=18;RR=12;InsRegion=6387-6815;FILTER=in_repeat
S_14.62	1363	1637	CopiaActive	51	.	FR=24;RR=27;InsRegion=1047-1684;FILTER=in_repeat
S_14.8	24281	24284	CopiaActive	89	.	FR=43;RR=46;InsRegion=23747-24857;FILTER=PASS
S_14.8	8966	9041	CopiaActive	10	.	FR=4;RR=6;InsRegion=8961-9044;FILTER=in_repeat,strand_bias
S_15.2	45535	45996	CopiaActive	52	.	FR=20;RR=32;InsRegion=45520-46008;FILTER=in_repeat
S_15.9	38560	38773	CopiaActive	44	.	FR=31;RR=13;InsRegion=38278-38875;FILTER=in_repeat,strand_bias
S_1n15.9	36074	36414	CopiaActive	66	.	FR=22;RR=44;InsRegion=35893-36487;FILTER=in_repeat
S_3.5	43650	43655	CopiaActive	22	.	FR=13;RR=9;InsRegion=43242-44076;FILTER=in_repeat
S_3n6.1	167038	167653	CopiaActive	77	.	FR=67;RR=10;InsRegion=166956-167718;FILTER=in_repeat,strand_bias
S_3n6.20	2084	2299	CopiaActive	14	.	FR=8;RR=6;InsRegion=2052-2307;FILTER=in_repeat
S_3n6.2	49804	50318	CopiaActive	80	.	FR=19;RR=61;InsRegion=49681-50362;FILTER=in_repeat,strand_bias
S_3n6.3	72650	72960	CopiaActive	58	.	FR=52;RR=6;InsRegion=72493-72965;FILTER=in_repeat,strand_bias
S_3n6.47	8406	8475	CopiaActive	15	.	FR=9;RR=6;InsRegion=8405-8616;FILTER=in_repeat
S_3n6.55	7577	7987	CopiaActive	36	.	FR=17;RR=19;InsRegion=7502-7994;FILTER=in_repeat
S_3n6.6	100	294	CopiaActive	33	.	FR=13;RR=20;InsRegion=20-469;FILTER=in_repeat
S_3n6.9	25845	25936	CopiaActive	14	.	FR=10;RR=4;InsRegion=25339-25996;FILTER=in_repeat,strand_bias
S_6.11	5719	5724	CopiaActive	92	.	FR=47;RR=45;InsRegion=5272-6176;FILTER=PASS
S_6.2	37539	37732	CopiaActive	77	.	FR=26;RR=51;InsRegion=37436-38196;FILTER=PASS
U_48	63	1197	CopiaActive	128	.	FR=50;RR=78;InsRegion=16-1553;FILTER=in_repeat
U_88	106	414	CopiaActive	58	.	FR=36;RR=22;InsRegion=5-751;FILTER=in_repeat
S_1n15.1	43396	43587	MGR583	14	.	FR=6;RR=8;InsRegion=43387-43648;FILTER=in_repeat
S_3n6.19	4467	4894	MGR583	91	.	FR=48;RR=43;InsRegion=4351-5114;FILTER=in_repeat
S_3n6.58	5307	5485	MGR583	18	.	FR=12;RR=6;InsRegion=5243-5498;FILTER=in_repeat,strand_bias
S_6.14	3277	3281	MGR583	65	.	FR=24;RR=41;InsRegion=2807-4071;FILTER=in_repeat
S_6.2	38915	39335	MGR583	77	.	FR=20;RR=57;InsRegion=38365-39620;FILTER=in_repeat,strand_bias
Chr10	1608	1686	SkippyL34658	10	.	FR=4;RR=6;InsRegion=1606-1702;FILTER=in_repeat,strand_bias
Chr10	175779	175916	SkippyL34658	37	.	FR=20;RR=17;InsRegion=175509-176211;FILTER=PASS
Chr12	1328659	1328747	SkippyL34658	14	.	FR=9;RR=5;InsRegion=1328651-1328748;FILTER=in_repeat,strand_bias
Chr12	1336103	1336202	SkippyL34658	21	.	FR=8;RR=13;InsRegion=1336010-1336224;FILTER=in_repeat
Chr8	187105	187181	SkippyL34658	11	.	FR=4;RR=7;InsRegion=187096-187185;FILTER=in_repeat,strand_bias
Chr8	4000499	4000608	SkippyL34658	24	.	FR=7;RR=17;InsRegion=4000478-4000687;FILTER=in_repeat,strand_bias
S_1n15.2	6576	6911	SkippyL34658	60	.	FR=39;RR=21;InsRegion=6574-6921;FILTER=in_repeat
U_11	80606	80713	SkippyL34658	20	.	FR=6;RR=14;InsRegion=80401-80947;FILTER=in_repeat,strand_bias
U_13	43271	43472	SkippyL34658	14	.	FR=10;RR=4;InsRegion=43266-43501;FILTER=in_repeat,strand_bias
U_15	1601	1968	SkippyL34658	26	.	FR=9;RR=17;InsRegion=1389-2200;FILTER=in_repeat,strand_bias
U_15	4862	4987	SkippyL34658	20	.	FR=13;RR=7;InsRegion=4340-5064;FILTER=in_repeat,strand_bias
U_2	199280	199400	SkippyL34658	11	.	FR=6;RR=5;InsRegion=199275-199406;FILTER=in_repeat
U_57	7004	7128	SkippyL34658	55	.	FR=46;RR=9;InsRegion=6618-7141;FILTER=in_repeat,strand_bias
U_65	2631	2696	SkippyL34658	18	.	FR=5;RR=13;InsRegion=2611-3411;FILTER=in_repeat,strand_bias
U_66	6	144	SkippyL34658	59	.	FR=15;RR=44;InsRegion=1-677;FILTER=in_repeat,strand_bias
S_15.4	58850	59205	Hop2	33	.	FR=18;RR=15;InsRegion=58822-59313;FILTER=in_repeat
S_2.4	12084	12131	Hop2	59	.	FR=54;RR=5;InsRegion=11393-12529;FILTER=strand_bias
S_3.20	7988	8102	Hop2	41	.	FR=20;RR=21;InsRegion=7584-8165;FILTER=in_repeat
S_3n6.19	4706	4717	Hop2	76	.	FR=30;RR=46;InsRegion=4146-5160;FILTER=in_repeat
S_14.9	19294	19386	Merry	10	.	FR=5;RR=5;InsRegion=19231-19392;FILTER=in_repeat
Chr9	3101373	3101376	hAT178Active	9	.	FR=4;RR=5;InsRegion=3101145-3101626;FILTER=in_repeat,weak_evidence
S_6.2	90690	91015	hAT178Active	45	.	FR=8;RR=37;InsRegion=90483-91199;FILTER=in_repeat,strand_bias
S_6.5	18106	18113	hAT178Active	28	.	FR=14;RR=14;InsRegion=17881-18485;FILTER=PASS
S_14.9	35861	36003	Gollum-Fv4	161	.	FR=96;RR=65;InsRegion=35754-36068;FILTER=in_repeat
S_15.9	8	75	Gollum-Fv4	29	.	FR=13;RR=16;InsRegion=4-440;FILTER=in_repeat
S_1n15.16	8644	9089	Gollum-Fv4	42	.	FR=20;RR=22;InsRegion=8601-9165;FILTER=in_repeat
S_6.14	28733	28971	Gollum-Fv4	27	.	FR=13;RR=14;InsRegion=28671-28979;FILTER=in_repeat
S_14.62	27	233	Fot3	121	.	FR=49;RR=72;InsRegion=1-295;FILTER=in_repeat
S_15.14	16671	16864	Fot3	26	.	FR=17;RR=9;InsRegion=16637-16865;FILTER=in_repeat,strand_bias
S_3n6.23	20107	20274	Fot3	27	.	FR=9;RR=18;InsRegion=20087-20453;FILTER=in_repeat,strand_bias
S_6.43	99	264	Fot3	27	.	FR=5;RR=22;InsRegion=73-568;FILTER=in_repeat,strand_bias
Chr13	80506	80781	UnknownActive	154	.	FR=22;RR=132;InsRegion=80443-81267;FILTER=in_repeat,strand_bias
Chr4	265363	265467	UnknownActive	72	.	FR=59;RR=13;InsRegion=264815-265754;FILTER=in_repeat,strand_bias
Chr4	3283444	3283496	UnknownActive	47	.	FR=24;RR=23;InsRegion=3283027-3284135;FILTER=in_repeat
Chr4	5092523	5092645	UnknownActive	35	.	FR=14;RR=21;InsRegion=5092490-5092977;FILTER=in_repeat
S_14.3	42548	42559	UnknownActive	18	.	FR=11;RR=7;InsRegion=42142-42784;FILTER=PASS
S_15.2	55411	55763	UnknownActive	86	.	FR=55;RR=31;InsRegion=55396-55767;FILTER=in_repeat
S_1n15.11	2361	2364	UnknownActive	22	.	FR=5;RR=17;InsRegion=2254-2937;FILTER=in_repeat,strand_bias
S_1n15.19	3874	4222	UnknownActive	52	.	FR=32;RR=20;InsRegion=3840-4331;FILTER=in_repeat
S_1n15.2	79180	79453	UnknownActive	42	.	FR=18;RR=24;InsRegion=79146-79558;FILTER=in_repeat
S_1n15.6	3568	3583	UnknownActive	32	.	FR=7;RR=25;InsRegion=3104-4049;FILTER=strand_bias
S_3n6.65	19	126	UnknownActive	55	.	FR=38;RR=17;InsRegion=0-489;FILTER=in_repeat,strand_bias
S_6.48	20	71	UnknownActive	52	.	FR=24;RR=28;InsRegion=0-487;FILTER=in_repeat
U_12	35944	35958	UnknownActive	44	.	FR=20;RR=24;InsRegion=35403-36505;FILTER=PASS
U_22	15409	15418	UnknownActive	29	.	FR=18;RR=11;InsRegion=14977-15753;FILTER=PASS
U_29	16369	16437	UnknownActive	18	.	FR=5;RR=13;InsRegion=16217-16936;FILTER=in_repeat,strand_bias
U_48	1069	1335	Tfo1	28	.	FR=19;RR=9;InsRegion=1021-1350;FILTER=in_repeat,strand_bias
Chr13	1671960	1671980	Hornet-small	10	.	FR=6;RR=4;InsRegion=1671759-1672131;FILTER=in_repeat,strand_bias
Chr4	2919287	2919296	Hornet-small	117	.	FR=64;RR=53;InsRegion=2918661-2919775;FILTER=PASS
Chr5	478394	478413	Hornet-small	9	.	FR=5;RR=4;InsRegion=478067-478642;FILTER=weak_evidence
Chr7	4364710	4364719	Hornet-small	92	.	FR=44;RR=48;InsRegion=4364277-4365227;FILTER=PASS
S_14.25	866	874	Hornet-small	76	.	FR=36;RR=40;InsRegion=165-1295;FILTER=in_repeat
S_14.9	19315	19319	Hornet-small	50	.	FR=29;RR=21;InsRegion=18917-19865;FILTER=in_repeat
S_1n15.7	17403	17412	Hornet-small	64	.	FR=36;RR=28;InsRegion=16842-17962;FILTER=PASS
S_3.3	10888	10893	Hornet-small	11	.	FR=5;RR=6;InsRegion=10602-11283;FILTER=in_repeat
S_6.21	12141	12149	Hornet-small	46	.	FR=24;RR=22;InsRegion=11766-12501;FILTER=in_repeat
S_6.23	6	114	Hornet-small	13	.	FR=5;RR=8;InsRegion=0-118;FILTER=in_repeat,strand_bias
U_20	14584	14593	Hornet-small	86	.	FR=44;RR=42;InsRegion=14039-14941;FILTER=PASS
U_39	770	779	Hornet-small	99	.	FR=54;RR=45;InsRegion=233-1210;FILTER=PASS
U_9	10325	10337	Hornet-small	99	.	FR=52;RR=47;InsRegion=9781-10776;FILTER=PASS
S_14.34	9	59	Gollum-full	61	.	FR=6;RR=55;InsRegion=6-491;FILTER=in_repeat,strand_bias
S_14.9	35861	36003	Gollum-full	177	.	FR=112;RR=65;InsRegion=35561-36068;FILTER=in_repeat
S_1n15.16	13	197	Gollum-full	68	.	FR=17;RR=51;InsRegion=0-545;FILTER=in_repeat,strand_bias
S_6.14	28733	28971	Gollum-full	31	.	FR=15;RR=16;InsRegion=28529-28985;FILTER=in_repeat
Chr4	2935999	2936224	Foxy2	108	.	FR=23;RR=85;InsRegion=2935937-2936470;FILTER=in_repeat,strand_bias
Chr9	2528343	2528425	Foxy2	76	.	FR=34;RR=42;InsRegion=2527993-2529114;FILTER=in_repeat
rDNA	39	55	Foxy2	69	.	FR=6;RR=63;InsRegion=0-1138;FILTER=strand_bias
S_14.15	15594	15804	Foxy2	48	.	FR=6;RR=42;InsRegion=15577-16075;FILTER=in_repeat,strand_bias
S_14.29	2602	2617	Foxy2	80	.	FR=42;RR=38;InsRegion=2170-3261;FILTER=PASS
S_14.7	15647	15649	Foxy2	12	.	FR=6;RR=6;InsRegion=15419-15874;FILTER=PASS
S_1n15.18	4934	4981	Foxy2	44	.	FR=37;RR=7;InsRegion=4595-5005;FILTER=in_repeat,strand_bias
S_3.25	13	61	Foxy2	51	.	FR=8;RR=43;InsRegion=0-615;FILTER=in_repeat,strand_bias
S_3.5	32844	32856	Foxy2	48	.	FR=25;RR=23;InsRegion=32639-33249;FILTER=PASS
S_3.6	19335	19349	Foxy2	56	.	FR=44;RR=12;InsRegion=18962-19507;FILTER=strand_bias
S_3n6.32	14042	14049	Foxy2	17	.	FR=10;RR=7;InsRegion=13690-14284;FILTER=PASS
S_3n6.75	794	807	Foxy2	27	.	FR=11;RR=16;InsRegion=620-1138;FILTER=PASS
S_6.11	164	171	Foxy2	45	.	FR=6;RR=39;InsRegion=8-582;FILTER=strand_bias
S_6.1	3877	3893	Foxy2	63	.	FR=52;RR=11;InsRegion=3333-4082;FILTER=in_repeat,strand_bias
U_2	237576	237592	Foxy2	66	.	FR=28;RR=38;InsRegion=237087-238061;FILTER=PASS
U_36	195	413	Foxy2	55	.	FR=27;RR=28;InsRegion=194-424;FILTER=in_repeat
U_8	6233	6249	Foxy2	62	.	FR=33;RR=29;InsRegion=5751-6658;FILTER=PASS
Chr10	3059865	3060070	MAGGY	53	.	FR=41;RR=12;InsRegion=3059756-3060108;FILTER=in_repeat,strand_bias
Chr2	4280703	4280793	MAGGY	57	.	FR=16;RR=41;InsRegion=4280311-4281361;FILTER=strand_bias
Chr4	4920640	4920833	MAGGY	50	.	FR=36;RR=14;InsRegion=4920542-4920848;FILTER=in_repeat,strand_bias
S_2.4	51777	51958	MAGGY	41	.	FR=13;RR=28;InsRegion=51768-52062;FILTER=in_repeat,strand_bias
U_7	83507	83691	MAGGY	50	.	FR=38;RR=12;InsRegion=83398-83851;FILTER=in_repeat,strand_bias
S_3n6.28	18738	18748	NhORF4-like	18	.	FR=11;RR=7;InsRegion=18545-18941;FILTER=PASS
Chr10	2919551	2919604	Strider	93	.	FR=45;RR=48;InsRegion=2918935-2920108;FILTER=in_repeat
Chr4	3342280	3342471	Strider	104	.	FR=100;RR=4;InsRegion=3341813-3342664;FILTER=in_repeat,strand_bias
Chr8	3590487	3590699	Strider	81	.	FR=35;RR=46;InsRegion=3590047-3591147;FILTER=in_repeat
S_14.28	32	95	Strider	47	.	FR=7;RR=40;InsRegion=1-396;FILTER=in_repeat,strand_bias
S_3.6	27464	27473	Strider	84	.	FR=74;RR=10;InsRegion=26947-27642;FILTER=in_repeat,strand_bias
U_2	234240	234241	Strider	106	.	FR=38;RR=68;InsRegion=233823-234644;FILTER=PASS
U_8	9417	9418	Strider	65	.	FR=20;RR=45;InsRegion=9080-9849;FILTER=strand_bias
Chr4	3302546	3302561	FoxyAJ250814	22	.	FR=16;RR=6;InsRegion=3302172-3302686;FILTER=strand_bias
rDNA	39	55	FoxyAJ250814	80	.	FR=5;RR=75;InsRegion=0-1030;FILTER=strand_bias
S_14.1	108676	108686	FoxyAJ250814	10	.	FR=6;RR=4;InsRegion=108585-108833;FILTER=strand_bias
S_14.6	31123	31127	FoxyAJ250814	14	.	FR=10;RR=4;InsRegion=30891-31423;FILTER=in_repeat,strand_bias
S_14.63	33	97	FoxyAJ250814	42	.	FR=32;RR=10;InsRegion=0-162;FILTER=in_repeat,strand_bias
S_14.7	15634	15649	FoxyAJ250814	17	.	FR=8;RR=9;InsRegion=15344-15877;FILTER=PASS
S_15.20	1698	1787	FoxyAJ250814	8	.	FR=4;RR=4;InsRegion=1670-1800;FILTER=in_repeat,weak_evidence
S_1n15.4	13854	13929	FoxyAJ250814	13	.	FR=6;RR=7;InsRegion=13850-13930;FILTER=in_repeat
S_2.4	101478	101629	FoxyAJ250814	59	.	FR=47;RR=12;InsRegion=101438-101793;FILTER=in_repeat,strand_bias
S_3.4	14642	14761	FoxyAJ250814	31	.	FR=6;RR=25;InsRegion=14640-14768;FILTER=in_repeat,strand_bias
S_3n6.1	171987	172002	FoxyAJ250814	29	.	FR=12;RR=17;InsRegion=171857-172252;FILTER=PASS
S_3n6.7	378	528	FoxyAJ250814	65	.	FR=51;RR=14;InsRegion=32-540;FILTER=in_repeat,strand_bias
S_3n6.7	47837	47854	FoxyAJ250814	174	.	FR=94;RR=80;InsRegion=47320-48306;FILTER=PASS
S_14.31	34	176	MarsuAF076630	45	.	FR=21;RR=24;InsRegion=2-459;FILTER=in_repeat
S_14.41	1468	1837	MarsuAF076630	87	.	FR=10;RR=77;InsRegion=1256-2368;FILTER=in_repeat,strand_bias
S_3n6.22	26020	26315	MarsuAF076630	42	.	FR=21;RR=21;InsRegion=25983-26416;FILTER=in_repeat
Chr11	1937776	1937903	SkippyFv	25	.	FR=9;RR=16;InsRegion=1937439-1937926;FILTER=in_repeat,strand_bias
Chr12	1314674	1314757	SkippyFv	14	.	FR=5;RR=9;InsRegion=1314672-1314767;FILTER=strand_bias
Chr12	1336103	1336218	SkippyFv	36	.	FR=15;RR=21;InsRegion=1336101-1336224;FILTER=in_repeat
Chr12	2279957	2280759	SkippyFv	124	.	FR=57;RR=67;InsRegion=2279904-2280978;FILTER=in_repeat
Chr12	2283807	2283927	SkippyFv	41	.	FR=29;RR=12;InsRegion=2283149-2284243;FILTER=strand_bias
Chr13	1380774	1380875	SkippyFv	12	.	FR=6;RR=6;InsRegion=1380713-1380881;FILTER=in_repeat
Chr5	905974	906143	SkippyFv	13	.	FR=7;RR=6;InsRegion=905771-906222;FILTER=in_repeat
Chr8	4005650	4005743	SkippyFv	13	.	FR=9;RR=4;InsRegion=4005641-4005744;FILTER=in_repeat,strand_bias
S_3.6	13	55	SkippyFv	35	.	FR=7;RR=28;InsRegion=1-254;FILTER=in_repeat,strand_bias
U_10	41080	41443	SkippyFv	20	.	FR=6;RR=14;InsRegion=41054-41504;FILTER=in_repeat,strand_bias
U_10	44354	44657	SkippyFv	28	.	FR=13;RR=15;InsRegion=44336-44675;FILTER=in_repeat
U_24	2827	3072	SkippyFv	14	.	FR=10;RR=4;InsRegion=2628-3109;FILTER=in_repeat,strand_bias
U_57	7004	7128	SkippyFv	45	.	FR=41;RR=4;InsRegion=6618-7141;FILTER=in_repeat,strand_bias
U_77	604	688	SkippyFv	12	.	FR=8;RR=4;InsRegion=600-785;FILTER=in_repeat,strand_bias
U_92	425	599	SkippyFv	20	.	FR=5;RR=15;InsRegion=414-612;FILTER=in_repeat,strand_bias
U_9	64597	64976	SkippyFv	83	.	FR=47;RR=36;InsRegion=64557-65196;FILTER=in_repeat
U_9	71990	72396	SkippyFv	83	.	FR=60;RR=23;InsRegion=71884-72404;FILTER=in_repeat,strand_bias
S_15.25	3852	3919	Fot3-M24	29	.	FR=24;RR=5;InsRegion=3560-3946;FILTER=in_repeat,strand_bias
S_3.13	5735	6134	Fot3-M24	116	.	FR=22;RR=94;InsRegion=5732-6655;FILTER=in_repeat,strand_bias
S_6.28	13511	13647	Fot3-M24	70	.	FR=43;RR=27;InsRegion=13191-13667;FILTER=in_repeat
S_6.7	23251	23430	Fot3-M24	32	.	FR=26;RR=6;InsRegion=23249-23503;FILTER=in_repeat,strand_bias
S_14.15	28455	28616	Fotnew	55	.	FR=42;RR=13;InsRegion=28088-28617;FILTER=in_repeat,strand_bias
S_14.3	49636	49910	Fotnew	29	.	FR=4;RR=25;InsRegion=49634-49998;FILTER=in_repeat,strand_bias
S_15.14	24835	24892	Fotnew	38	.	FR=34;RR=4;InsRegion=24313-24928;FILTER=in_repeat,strand_bias
S_15.29	2	57	Fotnew	53	.	FR=4;RR=49;InsRegion=0-593;FILTER=in_repeat,strand_bias
S_2.1	69262	69366	Fotnew	18	.	FR=6;RR=12;InsRegion=69256-69374;FILTER=in_repeat,strand_bias
S_2.1	91279	91382	Fotnew	12	.	FR=5;RR=7;InsRegion=91272-91386;FILTER=in_repeat
S_3.9	14566	14570	Fotnew	79	.	FR=37;RR=42;InsRegion=14137-15174;FILTER=PASS
S_3n6.39	16087	16273	Fotnew	59	.	FR=21;RR=38;InsRegion=15677-16866;FILTER=in_repeat
S_3n6.48	169	473	Fotnew	94	.	FR=46;RR=48;InsRegion=153-689;FILTER=in_repeat
S_3n6.68	137	245	Fotnew	88	.	FR=11;RR=77;InsRegion=0-1057;FILTER=in_repeat,strand_bias
S_6.12	23	86	Fotnew	45	.	FR=4;RR=41;InsRegion=13-516;FILTER=in_repeat,strand_bias
S_1n15.2	5457	5585	Sam	14	.	FR=4;RR=10;InsRegion=5345-5660;FILTER=in_repeat,strand_bias
S_3n6.59	5807	5990	Sam	22	.	FR=16;RR=6;InsRegion=5800-5992;FILTER=in_repeat,strand_bias
S_6.2	64429	64522	Sam	13	.	FR=4;RR=9;InsRegion=64428-64532;FILTER=in_repeat,strand_bias
S_6.5	49474	49489	Sam	23	.	FR=5;RR=18;InsRegion=49383-49772;FILTER=in_repeat,strand_bias
Chr5	4788784	4788835	Fot1Active	94	.	FR=41;RR=53;InsRegion=4788132-4789272;FILTER=in_repeat
Chr7	173435	173471	Fot1Active	88	.	FR=34;RR=54;InsRegion=173002-174091;FILTER=in_repeat
Chr9	299980	300041	Fot1Active	86	.	FR=32;RR=54;InsRegion=299561-300643;FILTER=in_repeat
Chr9	426815	426901	Fot1Active	106	.	FR=25;RR=81;InsRegion=426251-427350;FILTER=in_repeat,strand_bias
S_14.23	715	1079	Fot1Active	84	.	FR=41;RR=43;InsRegion=632-1533;FILTER=in_repeat
S_15.24	4339	4381	Fot1Active	39	.	FR=30;RR=9;InsRegion=4030-4448;FILTER=in_repeat,strand_bias
S_15.5	24611	24653	Fot1Active	26	.	FR=21;RR=5;InsRegion=24312-24787;FILTER=in_repeat,strand_bias
S_1n15.14	12933	13015	Fot1Active	53	.	FR=47;RR=6;InsRegion=12379-13018;FILTER=in_repeat,strand_bias
S_1n15.1	73828	73968	Fot1Active	10	.	FR=4;RR=6;InsRegion=73806-74067;FILTER=in_repeat,strand_bias
S_1n15.2	3676	3875	Fot1Active	29	.	FR=13;RR=16;InsRegion=3254-4369;FILTER=in_repeat
S_2.4	170196	170240	Fot1Active	34	.	FR=23;RR=11;InsRegion=169791-170670;FILTER=in_repeat,strand_bias
S_3.2	40269	40273	Fot1Active	76	.	FR=54;RR=22;InsRegion=39737-40443;FILTER=strand_bias
S_3n6.14	18165	18296	Fot1Active	24	.	FR=16;RR=8;InsRegion=18147-18506;FILTER=in_repeat,strand_bias
S_3n6.21	28530	28636	Fot1Active	47	.	FR=37;RR=10;InsRegion=28064-28656;FILTER=in_repeat,strand_bias
S_3n6.32	17302	17361	Fot1Active	40	.	FR=20;RR=20;InsRegion=16849-17593;FILTER=in_repeat
S_3n6.46	6396	6501	Fot1Active	27	.	FR=11;RR=16;InsRegion=6105-6509;FILTER=in_repeat
S_3n6.60	4327	4427	Fot1Active	20	.	FR=5;RR=15;InsRegion=4265-4925;FILTER=in_repeat,strand_bias
S_3n6.60	93	143	Fot1Active	44	.	FR=7;RR=37;InsRegion=30-601;FILTER=in_repeat,strand_bias
S_6.19	6708	6777	Fot1Active	41	.	FR=4;RR=37;InsRegion=6706-7309;FILTER=in_repeat,strand_bias
S_6.2	82569	82576	Fot1Active	99	.	FR=46;RR=53;InsRegion=82177-83104;FILTER=in_repeat
S_6.40	5051	5104	Fot1Active	61	.	FR=55;RR=6;InsRegion=4467-5107;FILTER=strand_bias
U_24	8	85	Fot1Active	53	.	FR=4;RR=49;InsRegion=2-585;FILTER=in_repeat,strand_bias
Chr12	937483	937656	HopAY267761	45	.	FR=4;RR=41;InsRegion=937347-937948;FILTER=in_repeat,strand_bias
S_14.15	13825	13932	HopAY267761	26	.	FR=18;RR=8;InsRegion=13338-13959;FILTER=strand_bias
S_14.7	29501	29684	HopAY267761	58	.	FR=50;RR=8;InsRegion=29071-29786;FILTER=in_repeat,strand_bias
S_15.4	59096	59205	HopAY267761	37	.	FR=24;RR=13;InsRegion=58822-59313;FILTER=in_repeat
S_15.9	10047	10164	HopAY267761	86	.	FR=26;RR=60;InsRegion=10046-10212;FILTER=in_repeat,strand_bias
S_6.12	32796	32911	HopAY267761	12	.	FR=6;RR=6;InsRegion=32708-33139;FILTER=in_repeat
S_6.21	13124	13265	HopAY267761	59	.	FR=50;RR=9;InsRegion=12888-13520;FILTER=in_repeat,strand_bias
S_6.3	61394	61659	HopAY267761	76	.	FR=20;RR=56;InsRegion=61378-61660;FILTER=in_repeat,strand_bias
