# Supplementary material for: TEfinder: A Bioinformatics Pipeline for Detecting New Transposable Element Insertion Events in Next-Generation Sequencing Data
Source: Genes (Basel). 2021 Feb 4;12(2):224. doi: 10.3390/genes12020224 (PMC7914406; doi:10.3390/genes12020224)
Supplement: Supplementary file 1 [file genes-12-00224-s001.zip › Y2_0.3x_TEinsertions.bed]

track name=TEfinder	type=bedDetail	description=FR:forward read, RR:reverse read, InsRegion:insertion region start and end positions, FILTER:comma separated filters
S_15.4	58850	59292	Hop2	53	.	FR=31;RR=22;InsRegion=58822-59313;FILTER=in_repeat
S_2.4	12084	12131	Hop2	80	.	FR=75;RR=5;InsRegion=11371-12529;FILTER=strand_bias
S_3.20	7988	8153	Hop2	60	.	FR=32;RR=28;InsRegion=7584-8165;FILTER=in_repeat
S_3.2	1693	1726	Hop2	9	.	FR=5;RR=4;InsRegion=1636-1854;FILTER=weak_evidence
S_3n6.19	4716	4724	Hop2	120	.	FR=56;RR=64;InsRegion=4146-5227;FILTER=in_repeat
S_6.21	11230	11265	Hop2	64	.	FR=6;RR=58;InsRegion=11154-11894;FILTER=in_repeat,strand_bias
S_1n15.2	5456	5585	Sam	17	.	FR=4;RR=13;InsRegion=5345-5660;FILTER=in_repeat,strand_bias
S_3n6.59	5803	5990	Sam	32	.	FR=23;RR=9;InsRegion=5797-6005;FILTER=in_repeat,strand_bias
S_6.2	64429	64522	Sam	17	.	FR=5;RR=12;InsRegion=64428-64532;FILTER=in_repeat,strand_bias
S_6.5	49473	49496	Sam	32	.	FR=8;RR=24;InsRegion=49379-49772;FILTER=in_repeat,strand_bias
Chr9	763464	763725	Fot2	24	.	FR=20;RR=4;InsRegion=763431-763735;FILTER=in_repeat,strand_bias
S_1n15.3	11659	11968	Fot2	120	.	FR=67;RR=53;InsRegion=11654-11990;FILTER=in_repeat
S_3n6.11	28272	28375	Fot2	16	.	FR=12;RR=4;InsRegion=28117-28377;FILTER=in_repeat,strand_bias
S_3n6.29	2007	2106	Fot2	31	.	FR=5;RR=26;InsRegion=1998-2739;FILTER=in_repeat,strand_bias
U_111	62	360	Fot2	176	.	FR=30;RR=146;InsRegion=56-361;FILTER=in_repeat,strand_bias
Chr10	3123195	3123319	Tac	30	.	FR=4;RR=26;InsRegion=3123186-3123639;FILTER=in_repeat,strand_bias
Chr2	4289535	4289996	Tac	72	.	FR=40;RR=32;InsRegion=4289531-4290012;FILTER=in_repeat
Chr5	905764	906197	Tac	39	.	FR=17;RR=22;InsRegion=905749-906222;FILTER=in_repeat
S_1n15.2	9035	9221	Tac	68	.	FR=41;RR=27;InsRegion=8805-9458;FILTER=in_repeat
Chr12	2279957	2280596	Foret1X65452	161	.	FR=70;RR=91;InsRegion=2279904-2280859;FILTER=in_repeat
U_9	64597	64976	Foret1X65452	34	.	FR=17;RR=17;InsRegion=64576-65046;FILTER=in_repeat
Chr10	3059865	3060070	MAGGY	85	.	FR=65;RR=20;InsRegion=3059627-3060108;FILTER=in_repeat,strand_bias
Chr2	4280703	4280793	MAGGY	84	.	FR=26;RR=58;InsRegion=4280311-4281361;FILTER=PASS
Chr4	4920640	4920836	MAGGY	82	.	FR=59;RR=23;InsRegion=4920535-4920848;FILTER=in_repeat,strand_bias
S_14.30	7724	7813	MAGGY	10	.	FR=6;RR=4;InsRegion=7722-7851;FILTER=in_repeat,strand_bias
S_2.4	51777	51964	MAGGY	66	.	FR=16;RR=50;InsRegion=51768-52072;FILTER=in_repeat,strand_bias
S_3.3	70852	71050	MAGGY	89	.	FR=72;RR=17;InsRegion=70736-71053;FILTER=in_repeat,strand_bias
U_7	83503	83703	MAGGY	76	.	FR=58;RR=18;InsRegion=83398-83851;FILTER=in_repeat,strand_bias
S_14.15	28455	28616	Fotnew	83	.	FR=62;RR=21;InsRegion=28035-28617;FILTER=in_repeat,strand_bias
S_14.3	49636	49969	Fotnew	46	.	FR=5;RR=41;InsRegion=49634-49998;FILTER=in_repeat,strand_bias
S_15.14	24832	24892	Fotnew	68	.	FR=61;RR=7;InsRegion=24313-24928;FILTER=in_repeat,strand_bias
S_15.29	2	57	Fotnew	72	.	FR=4;RR=68;InsRegion=0-593;FILTER=in_repeat,strand_bias
S_2.1	91277	91382	Fotnew	25	.	FR=10;RR=15;InsRegion=91246-91386;FILTER=in_repeat
S_3.9	14566	14571	Fotnew	114	.	FR=54;RR=60;InsRegion=14137-15174;FILTER=PASS
S_3n6.39	16082	16273	Fotnew	101	.	FR=44;RR=57;InsRegion=15677-16866;FILTER=in_repeat
S_3n6.46	36	93	Fotnew	58	.	FR=4;RR=54;InsRegion=0-660;FILTER=in_repeat,strand_bias
S_3n6.68	137	704	Fotnew	144	.	FR=29;RR=115;InsRegion=0-1057;FILTER=in_repeat,strand_bias
S_6.12	23	86	Fotnew	68	.	FR=10;RR=58;InsRegion=10-516;FILTER=in_repeat,strand_bias
Chr8	17755	17807	Hornet	152	.	FR=87;RR=65;InsRegion=17069-18382;FILTER=in_repeat
S_14.20	6011	6016	Hornet	12	.	FR=4;RR=8;InsRegion=5729-6439;FILTER=in_repeat,strand_bias
S_3.5	44258	44268	Hornet	108	.	FR=44;RR=64;InsRegion=43210-45191;FILTER=in_repeat
S_3.9	4	58	Hornet	101	.	FR=13;RR=88;InsRegion=0-703;FILTER=in_repeat,strand_bias
S_3n6.1	51795	51974	Hornet	23	.	FR=6;RR=17;InsRegion=51676-52355;FILTER=in_repeat,strand_bias
U_18	11398	11406	Hornet	11	.	FR=7;RR=4;InsRegion=11136-11644;FILTER=in_repeat,strand_bias
U_25	26473	26525	Hornet	78	.	FR=72;RR=6;InsRegion=25997-26534;FILTER=in_repeat,strand_bias
U_29	17368	17379	Hornet	50	.	FR=12;RR=38;InsRegion=16998-18288;FILTER=in_repeat,strand_bias
U_3	137743	137752	Hornet	103	.	FR=41;RR=62;InsRegion=136627-138726;FILTER=in_repeat
S_14.14	29748	29838	Fot2-M24	24	.	FR=19;RR=5;InsRegion=29679-29845;FILTER=in_repeat,strand_bias
S_14.46	119	162	Frodo	84	.	FR=4;RR=80;InsRegion=40-750;FILTER=in_repeat,strand_bias
S_3n6.18	75	133	Frodo	60	.	FR=11;RR=49;InsRegion=2-604;FILTER=in_repeat,strand_bias
Chr4	2935999	2936224	Foxy2	159	.	FR=30;RR=129;InsRegion=2935937-2936470;FILTER=in_repeat,strand_bias
Chr4	2937154	2937305	Foxy2	48	.	FR=43;RR=5;InsRegion=2936704-2937367;FILTER=in_repeat,strand_bias
Chr9	2528343	2528425	Foxy2	120	.	FR=54;RR=66;InsRegion=2527863-2529209;FILTER=in_repeat
rDNA	36	55	Foxy2	101	.	FR=10;RR=91;InsRegion=0-1138;FILTER=strand_bias
S_14.15	15594	15804	Foxy2	77	.	FR=7;RR=70;InsRegion=15577-16075;FILTER=in_repeat,strand_bias
S_14.29	2602	2617	Foxy2	118	.	FR=56;RR=62;InsRegion=2170-3336;FILTER=PASS
S_14.51	3477	3491	Foxy2	62	.	FR=58;RR=4;InsRegion=2861-3522;FILTER=strand_bias
S_14.7	15647	15649	Foxy2	17	.	FR=9;RR=8;InsRegion=15419-15874;FILTER=PASS
S_1n15.18	4934	4990	Foxy2	68	.	FR=61;RR=7;InsRegion=4459-5005;FILTER=in_repeat,strand_bias
S_3.25	9	61	Foxy2	76	.	FR=8;RR=68;InsRegion=0-615;FILTER=in_repeat,strand_bias
S_3.5	32844	32858	Foxy2	88	.	FR=42;RR=46;InsRegion=32639-33328;FILTER=PASS
S_3.6	19335	19349	Foxy2	86	.	FR=62;RR=24;InsRegion=18962-19519;FILTER=strand_bias
S_3n6.32	14042	14049	Foxy2	23	.	FR=14;RR=9;InsRegion=13690-14285;FILTER=PASS
S_3n6.67	5433	5503	Foxy2	76	.	FR=71;RR=5;InsRegion=4852-5506;FILTER=in_repeat,strand_bias
S_3n6.75	775	795	Foxy2	42	.	FR=17;RR=25;InsRegion=620-1138;FILTER=in_repeat
S_6.11	164	171	Foxy2	67	.	FR=7;RR=60;InsRegion=8-718;FILTER=strand_bias
S_6.1	3877	3902	Foxy2	82	.	FR=67;RR=15;InsRegion=3323-4082;FILTER=in_repeat,strand_bias
U_2	237576	237592	Foxy2	100	.	FR=49;RR=51;InsRegion=237087-238076;FILTER=PASS
U_36	195	413	Foxy2	84	.	FR=45;RR=39;InsRegion=194-424;FILTER=in_repeat
U_8	6233	6249	Foxy2	94	.	FR=46;RR=48;InsRegion=5751-6658;FILTER=PASS
S_14.31	34	242	MarsuAF076630	60	.	FR=29;RR=31;InsRegion=2-459;FILTER=in_repeat
S_14.41	1468	1837	MarsuAF076630	131	.	FR=22;RR=109;InsRegion=1256-2368;FILTER=in_repeat,strand_bias
S_3n6.22	26020	26340	MarsuAF076630	63	.	FR=33;RR=30;InsRegion=25983-26416;FILTER=in_repeat
S_3.4	4208	4294	Folyt1AF057141	29	.	FR=7;RR=22;InsRegion=4205-4919;FILTER=in_repeat,strand_bias
S_15.2	64105	64176	Fot3-M24	11	.	FR=7;RR=4;InsRegion=64103-64178;FILTER=in_repeat,strand_bias
S_3.13	5735	6157	Fot3-M24	187	.	FR=37;RR=150;InsRegion=5731-6655;FILTER=in_repeat,strand_bias
S_3n6.23	18737	19136	Fot3-M24	121	.	FR=36;RR=85;InsRegion=18639-19813;FILTER=in_repeat
S_6.28	13509	13647	Fot3-M24	98	.	FR=62;RR=36;InsRegion=13191-13667;FILTER=in_repeat
S_6.7	23251	23501	Fot3-M24	47	.	FR=39;RR=8;InsRegion=23249-23503;FILTER=in_repeat,strand_bias
Chr10	2007943	2008144	Han-full	145	.	FR=135;RR=10;InsRegion=2007361-2008146;FILTER=in_repeat,strand_bias
Chr10	2683519	2684035	Han-full	156	.	FR=92;RR=64;InsRegion=2683164-2684324;FILTER=in_repeat
Chr4	3587179	3587704	Han-full	175	.	FR=81;RR=94;InsRegion=3586869-3588095;FILTER=in_repeat
Chr5	4708164	4708609	Han-full	112	.	FR=49;RR=63;InsRegion=4707752-4709077;FILTER=in_repeat
Chr8	85409	85892	Han-full	128	.	FR=67;RR=61;InsRegion=84977-86154;FILTER=in_repeat
Chr9	3105709	3105873	Han-full	148	.	FR=138;RR=10;InsRegion=3105116-3105882;FILTER=in_repeat,strand_bias
S_14.10	31835	31935	Han-full	11	.	FR=4;RR=7;InsRegion=31773-31945;FILTER=in_repeat,strand_bias
S_14.18	22670	22839	Han-full	73	.	FR=53;RR=20;InsRegion=22329-22854;FILTER=in_repeat,strand_bias
S_14.28	1182	1464	Han-full	50	.	FR=31;RR=19;InsRegion=992-1668;FILTER=in_repeat
S_14.38	3165	3172	Han-full	151	.	FR=71;RR=80;InsRegion=2687-3822;FILTER=PASS
S_14.41	4011	4032	Han-full	34	.	FR=5;RR=29;InsRegion=3749-4536;FILTER=in_repeat,strand_bias
S_14.57	2254	2427	Han-full	52	.	FR=45;RR=7;InsRegion=1979-2433;FILTER=in_repeat,strand_bias
S_15.16	14602	14811	Han-full	26	.	FR=11;RR=15;InsRegion=14598-14813;FILTER=in_repeat
S_3.17	9323	9679	Han-full	139	.	FR=127;RR=12;InsRegion=8762-9689;FILTER=in_repeat,strand_bias
S_3n6.1	181868	182069	Han-full	70	.	FR=54;RR=16;InsRegion=181595-182100;FILTER=in_repeat,strand_bias
S_6.5	17802	17817	Han-full	39	.	FR=10;RR=29;InsRegion=17574-18113;FILTER=strand_bias
S_6.6	43024	43030	Han-full	36	.	FR=14;RR=22;InsRegion=42732-43738;FILTER=in_repeat
U_14	12377	12385	Han-full	72	.	FR=41;RR=31;InsRegion=11864-13071;FILTER=in_repeat
U_48	1214	1450	Han-full	44	.	FR=33;RR=11;InsRegion=1021-1471;FILTER=in_repeat,strand_bias
Chr10	2919551	2919604	Strider	140	.	FR=63;RR=77;InsRegion=2918935-2920108;FILTER=in_repeat
Chr4	3342223	3342471	Strider	165	.	FR=158;RR=7;InsRegion=3341767-3342664;FILTER=in_repeat,strand_bias
Chr8	3590487	3590699	Strider	132	.	FR=61;RR=71;InsRegion=3589934-3591147;FILTER=in_repeat
S_14.28	32	95	Strider	65	.	FR=12;RR=53;InsRegion=1-450;FILTER=in_repeat,strand_bias
S_3.6	27464	27473	Strider	140	.	FR=127;RR=13;InsRegion=26921-27642;FILTER=in_repeat,strand_bias
U_2	234240	234241	Strider	161	.	FR=57;RR=104;InsRegion=233823-234644;FILTER=PASS
U_8	9417	9418	Strider	103	.	FR=39;RR=64;InsRegion=8920-9849;FILTER=PASS
Chr13	1671973	1671980	Hornet-small	14	.	FR=9;RR=5;InsRegion=1671716-1672134;FILTER=in_repeat,strand_bias
Chr4	2919286	2919296	Hornet-small	163	.	FR=85;RR=78;InsRegion=2918661-2919775;FILTER=PASS
Chr5	478394	478413	Hornet-small	14	.	FR=7;RR=7;InsRegion=478067-478844;FILTER=PASS
Chr7	4364710	4364719	Hornet-small	135	.	FR=65;RR=70;InsRegion=4364277-4365250;FILTER=PASS
S_14.25	866	874	Hornet-small	127	.	FR=58;RR=69;InsRegion=165-1525;FILTER=in_repeat
S_14.9	19315	19325	Hornet-small	92	.	FR=57;RR=35;InsRegion=18917-19865;FILTER=in_repeat
S_1n15.7	17403	17412	Hornet-small	88	.	FR=52;RR=36;InsRegion=16842-17962;FILTER=PASS
S_3.3	10888	10893	Hornet-small	18	.	FR=9;RR=9;InsRegion=10594-11283;FILTER=in_repeat
S_6.21	12141	12149	Hornet-small	74	.	FR=43;RR=31;InsRegion=11766-12501;FILTER=in_repeat
S_6.23	6	117	Hornet-small	20	.	FR=9;RR=11;InsRegion=0-118;FILTER=in_repeat
U_20	14584	14593	Hornet-small	135	.	FR=67;RR=68;InsRegion=13798-14942;FILTER=PASS
U_39	770	779	Hornet-small	149	.	FR=77;RR=72;InsRegion=217-1400;FILTER=PASS
U_9	10325	10337	Hornet-small	148	.	FR=76;RR=72;InsRegion=9781-10898;FILTER=PASS
Chr4	3302546	3302561	FoxyAJ250814	31	.	FR=21;RR=10;InsRegion=3302172-3302686;FILTER=strand_bias
Chr7	505530	505560	FoxyAJ250814	28	.	FR=24;RR=4;InsRegion=505181-505627;FILTER=in_repeat,strand_bias
rDNA	39	55	FoxyAJ250814	125	.	FR=7;RR=118;InsRegion=0-1031;FILTER=strand_bias
S_14.1	108669	108686	FoxyAJ250814	17	.	FR=9;RR=8;InsRegion=108584-109066;FILTER=PASS
S_14.3	52897	52913	FoxyAJ250814	24	.	FR=17;RR=7;InsRegion=52065-53137;FILTER=strand_bias
S_14.63	33	101	FoxyAJ250814	67	.	FR=48;RR=19;InsRegion=0-162;FILTER=in_repeat,strand_bias
S_14.7	15634	15649	FoxyAJ250814	28	.	FR=16;RR=12;InsRegion=15089-15877;FILTER=PASS
S_15.20	1698	1793	FoxyAJ250814	11	.	FR=5;RR=6;InsRegion=1670-1817;FILTER=in_repeat
S_1n15.4	13854	13929	FoxyAJ250814	21	.	FR=9;RR=12;InsRegion=13850-13930;FILTER=in_repeat
S_2.4	101468	101629	FoxyAJ250814	86	.	FR=67;RR=19;InsRegion=101438-101793;FILTER=in_repeat,strand_bias
S_2.4	256113	256266	FoxyAJ250814	8	.	FR=4;RR=4;InsRegion=256073-256300;FILTER=in_repeat,weak_evidence
S_3.4	14642	14761	FoxyAJ250814	48	.	FR=8;RR=40;InsRegion=14640-15008;FILTER=in_repeat,strand_bias
S_3n6.1	171985	172002	FoxyAJ250814	41	.	FR=17;RR=24;InsRegion=171857-172484;FILTER=PASS
S_3n6.22	13897	14309	FoxyAJ250814	208	.	FR=77;RR=131;InsRegion=13829-14311;FILTER=in_repeat
S_3n6.32	14041	14047	FoxyAJ250814	22	.	FR=16;RR=6;InsRegion=13604-14284;FILTER=strand_bias
S_3n6.7	378	528	FoxyAJ250814	95	.	FR=71;RR=24;InsRegion=32-575;FILTER=in_repeat,strand_bias
S_3n6.7	47837	47854	FoxyAJ250814	253	.	FR=136;RR=117;InsRegion=47262-48306;FILTER=PASS
Chr12	937483	937684	HopAY267761	67	.	FR=6;RR=61;InsRegion=937347-938178;FILTER=in_repeat,strand_bias
Chr13	1671979	1672265	HopAY267761	77	.	FR=70;RR=7;InsRegion=1671484-1672312;FILTER=in_repeat,strand_bias
S_14.15	13825	13932	HopAY267761	42	.	FR=31;RR=11;InsRegion=13338-13959;FILTER=strand_bias
S_14.7	29501	29684	HopAY267761	74	.	FR=65;RR=9;InsRegion=29071-29786;FILTER=in_repeat,strand_bias
S_15.4	59086	59292	HopAY267761	60	.	FR=40;RR=20;InsRegion=58822-59313;FILTER=in_repeat
S_15.9	10047	10164	HopAY267761	115	.	FR=36;RR=79;InsRegion=10046-10212;FILTER=in_repeat
S_3.3	10683	10889	HopAY267761	57	.	FR=5;RR=52;InsRegion=10592-11408;FILTER=in_repeat,strand_bias
S_6.12	32796	32911	HopAY267761	21	.	FR=11;RR=10;InsRegion=32708-33199;FILTER=in_repeat
S_6.21	13122	13265	HopAY267761	96	.	FR=74;RR=22;InsRegion=12884-13520;FILTER=in_repeat,strand_bias
S_6.3	61378	61659	HopAY267761	101	.	FR=26;RR=75;InsRegion=61377-61660;FILTER=in_repeat,strand_bias
S_14.3	1318	1398	hAT210-short-Active	10	.	FR=5;RR=5;InsRegion=1156-1402;FILTER=in_repeat
S_14.3	7174	7197	hAT210-short-Active	28	.	FR=24;RR=4;InsRegion=6739-7294;FILTER=strand_bias
S_15.12	16063	16280	hAT210-short-Active	85	.	FR=31;RR=54;InsRegion=16042-16353;FILTER=in_repeat
S_1n15.14	12932	13015	hAT210-short-Active	78	.	FR=69;RR=9;InsRegion=12463-13018;FILTER=in_repeat,strand_bias
S_1n15.2	93531	93782	hAT210-short-Active	45	.	FR=23;RR=22;InsRegion=93530-93784;FILTER=in_repeat
S_2.4	64582	64645	hAT210-short-Active	65	.	FR=9;RR=56;InsRegion=64530-65038;FILTER=strand_bias
S_3.1	139838	139843	hAT210-short-Active	13	.	FR=7;RR=6;InsRegion=139746-139972;FILTER=in_repeat
S_3n6.41	15864	15869	hAT210-short-Active	86	.	FR=10;RR=76;InsRegion=15792-16304;FILTER=in_repeat,strand_bias
S_6.12	10073	10151	hAT210-short-Active	16	.	FR=12;RR=4;InsRegion=10051-10237;FILTER=in_repeat,strand_bias
S_6.28	1928	2351	hAT210-short-Active	103	.	FR=60;RR=43;InsRegion=1924-2358;FILTER=in_repeat
S_6.6	43765	43898	hAT210-short-Active	32	.	FR=21;RR=11;InsRegion=43280-43900;FILTER=strand_bias
S_6.8	8948	9252	hAT210-short-Active	79	.	FR=43;RR=36;InsRegion=8844-9275;FILTER=in_repeat
U_20	6263	6472	hAT210-short-Active	59	.	FR=23;RR=36;InsRegion=5958-6921;FILTER=in_repeat
U_20	902	910	hAT210-short-Active	99	.	FR=85;RR=14;InsRegion=361-1334;FILTER=strand_bias
U_9	63340	63509	hAT210-short-Active	25	.	FR=17;RR=8;InsRegion=63199-63515;FILTER=in_repeat,strand_bias
Chr11	1937776	1937903	SkippyFv	37	.	FR=13;RR=24;InsRegion=1937330-1937930;FILTER=in_repeat
Chr12	1314674	1314766	SkippyFv	16	.	FR=6;RR=10;InsRegion=1314672-1314767;FILTER=strand_bias
Chr12	1336103	1336219	SkippyFv	55	.	FR=27;RR=28;InsRegion=1336101-1336224;FILTER=in_repeat
Chr12	2279957	2280759	SkippyFv	163	.	FR=71;RR=92;InsRegion=2279904-2280978;FILTER=in_repeat
Chr12	2283807	2283927	SkippyFv	67	.	FR=49;RR=18;InsRegion=2283132-2284243;FILTER=strand_bias
Chr13	1380774	1380875	SkippyFv	17	.	FR=10;RR=7;InsRegion=1380713-1380881;FILTER=in_repeat
Chr2	42869	42984	SkippyFv	12	.	FR=6;RR=6;InsRegion=42865-43073;FILTER=in_repeat
Chr2	4289616	4289996	SkippyFv	28	.	FR=14;RR=14;InsRegion=4289591-4290008;FILTER=in_repeat
Chr5	905884	906143	SkippyFv	20	.	FR=10;RR=10;InsRegion=905771-906222;FILTER=in_repeat
S_2.1	11113	11204	SkippyFv	13	.	FR=4;RR=9;InsRegion=10927-11221;FILTER=in_repeat,strand_bias
S_3.6	4	56	SkippyFv	56	.	FR=12;RR=44;InsRegion=1-254;FILTER=in_repeat,strand_bias
U_10	41062	41443	SkippyFv	33	.	FR=14;RR=19;InsRegion=41054-41504;FILTER=in_repeat
U_10	44348	44657	SkippyFv	39	.	FR=16;RR=23;InsRegion=44336-44675;FILTER=in_repeat
U_15	4857	4950	SkippyFv	15	.	FR=4;RR=11;InsRegion=4517-4987;FILTER=in_repeat,strand_bias
U_16	56569	56854	SkippyFv	19	.	FR=12;RR=7;InsRegion=56340-56859;FILTER=in_repeat,strand_bias
U_24	24890	24968	SkippyFv	20	.	FR=13;RR=7;InsRegion=24887-24990;FILTER=in_repeat,strand_bias
U_24	2823	3072	SkippyFv	23	.	FR=17;RR=6;InsRegion=2628-3109;FILTER=in_repeat,strand_bias
U_57	7004	7128	SkippyFv	62	.	FR=56;RR=6;InsRegion=6613-7141;FILTER=in_repeat,strand_bias
U_77	604	777	SkippyFv	18	.	FR=12;RR=6;InsRegion=599-785;FILTER=in_repeat,strand_bias
U_9	64597	64988	SkippyFv	114	.	FR=62;RR=52;InsRegion=64557-65196;FILTER=in_repeat
U_9	71990	72396	SkippyFv	121	.	FR=85;RR=36;InsRegion=71884-72404;FILTER=in_repeat
S_3n6.1	181868	182069	Tfo1	51	.	FR=35;RR=16;InsRegion=181776-182100;FILTER=in_repeat,strand_bias
Chr11	1709722	1709841	hAT105Active	94	.	FR=40;RR=54;InsRegion=1709316-1710487;FILTER=in_repeat
Chr4	3283622	3283673	hAT105Active	96	.	FR=38;RR=58;InsRegion=3282892-3284148;FILTER=in_repeat
Chr4	332910	332950	hAT105Active	72	.	FR=36;RR=36;InsRegion=332384-333325;FILTER=in_repeat
S_14.11	32305	32346	hAT105Active	86	.	FR=48;RR=38;InsRegion=31782-32388;FILTER=in_repeat
S_14.25	39	90	hAT105Active	47	.	FR=9;RR=38;InsRegion=3-473;FILTER=in_repeat,strand_bias
S_14.3	42550	42558	hAT105Active	46	.	FR=29;RR=17;InsRegion=42104-42784;FILTER=PASS
S_14.3	78116	78120	hAT105Active	8	.	FR=4;RR=4;InsRegion=77850-78433;FILTER=weak_evidence
S_15.11	27	82	hAT105Active	65	.	FR=26;RR=39;InsRegion=0-665;FILTER=in_repeat
S_1n15.11	2370	2376	hAT105Active	41	.	FR=18;RR=23;InsRegion=2196-2651;FILTER=in_repeat
S_1n15.2	79147	79454	hAT105Active	76	.	FR=27;RR=49;InsRegion=79146-79558;FILTER=in_repeat
S_1n15.6	3582	3590	hAT105Active	58	.	FR=25;RR=33;InsRegion=3139-4150;FILTER=PASS
S_3.5	42376	42791	hAT105Active	27	.	FR=17;RR=10;InsRegion=42185-42793;FILTER=in_repeat
S_3.5	45074	45147	hAT105Active	63	.	FR=50;RR=13;InsRegion=44629-45223;FILTER=in_repeat,strand_bias
S_3n6.20	14210	14303	hAT105Active	12	.	FR=6;RR=6;InsRegion=14199-14308;FILTER=in_repeat
S_3n6.61	6	57	hAT105Active	59	.	FR=8;RR=51;InsRegion=0-570;FILTER=in_repeat,strand_bias
U_12	35939	35945	hAT105Active	74	.	FR=40;RR=34;InsRegion=35480-36413;FILTER=PASS
U_22	15409	15419	hAT105Active	79	.	FR=32;RR=47;InsRegion=14867-15851;FILTER=PASS
S_3n6.16	19583	19874	DrifterAY751529	42	.	FR=33;RR=9;InsRegion=19458-20086;FILTER=in_repeat,strand_bias
S_14.62	27	233	Fot3	179	.	FR=67;RR=112;InsRegion=0-295;FILTER=in_repeat
S_15.14	16663	16864	Fot3	38	.	FR=21;RR=17;InsRegion=16637-16865;FILTER=in_repeat
S_15.25	3852	3896	Fot3	12	.	FR=5;RR=7;InsRegion=3560-3946;FILTER=in_repeat
S_3n6.23	20107	20307	Fot3	39	.	FR=16;RR=23;InsRegion=20083-20453;FILTER=in_repeat
S_6.43	99	264	Fot3	46	.	FR=10;RR=36;InsRegion=73-568;FILTER=in_repeat,strand_bias
Chr13	80506	80781	UnknownActive	230	.	FR=32;RR=198;InsRegion=80443-81267;FILTER=in_repeat,strand_bias
Chr4	265341	265467	UnknownActive	111	.	FR=93;RR=18;InsRegion=264815-265766;FILTER=in_repeat,strand_bias
Chr4	3283443	3283496	UnknownActive	69	.	FR=31;RR=38;InsRegion=3283027-3284135;FILTER=in_repeat
Chr4	332722	332772	UnknownActive	59	.	FR=37;RR=22;InsRegion=332251-333353;FILTER=in_repeat
Chr4	5092507	5092645	UnknownActive	56	.	FR=17;RR=39;InsRegion=5092490-5092977;FILTER=in_repeat,strand_bias
S_14.3	42548	42559	UnknownActive	30	.	FR=17;RR=13;InsRegion=42120-42784;FILTER=PASS
S_15.2	54457	54960	UnknownActive	131	.	FR=47;RR=84;InsRegion=54354-54961;FILTER=in_repeat
S_15.2	55411	55763	UnknownActive	129	.	FR=87;RR=42;InsRegion=55396-55767;FILTER=in_repeat
S_1n15.11	2363	2366	UnknownActive	36	.	FR=9;RR=27;InsRegion=2208-2937;FILTER=in_repeat,strand_bias
S_1n15.19	3874	4222	UnknownActive	77	.	FR=47;RR=30;InsRegion=3840-4331;FILTER=in_repeat
S_1n15.2	79155	79454	UnknownActive	61	.	FR=27;RR=34;InsRegion=79146-79558;FILTER=in_repeat
S_1n15.6	3582	3589	UnknownActive	48	.	FR=9;RR=39;InsRegion=3104-4049;FILTER=strand_bias
S_3n6.20	14210	14303	UnknownActive	17	.	FR=11;RR=6;InsRegion=13992-14308;FILTER=in_repeat,strand_bias
S_3n6.65	19	127	UnknownActive	85	.	FR=55;RR=30;InsRegion=0-489;FILTER=in_repeat
S_6.48	10	71	UnknownActive	80	.	FR=35;RR=45;InsRegion=0-742;FILTER=in_repeat
U_12	35939	35945	UnknownActive	65	.	FR=33;RR=32;InsRegion=35403-36505;FILTER=PASS
U_22	15409	15418	UnknownActive	46	.	FR=26;RR=20;InsRegion=14906-15797;FILTER=PASS
U_29	16369	16437	UnknownActive	25	.	FR=7;RR=18;InsRegion=16217-16936;FILTER=in_repeat,strand_bias
U_3	136650	136890	UnknownActive	14	.	FR=6;RR=8;InsRegion=136619-137434;FILTER=in_repeat
S_3n6.19	4461	4894	MGR583	148	.	FR=83;RR=65;InsRegion=4126-5114;FILTER=in_repeat
S_3n6.58	5246	5485	MGR583	30	.	FR=17;RR=13;InsRegion=5243-5535;FILTER=in_repeat
S_6.14	3244	3304	MGR583	116	.	FR=34;RR=82;InsRegion=2807-4133;FILTER=in_repeat
S_6.2	38915	39335	MGR583	109	.	FR=26;RR=83;InsRegion=38365-39620;FILTER=in_repeat,strand_bias
S_3n6.28	18739	18747	NhORF4-like	26	.	FR=17;RR=9;InsRegion=18545-18941;FILTER=strand_bias
S_14.9	19294	19386	Merry	15	.	FR=9;RR=6;InsRegion=19231-19392;FILTER=in_repeat
S_14.51	958	1089	Gollum-Fv1	50	.	FR=44;RR=6;InsRegion=818-1095;FILTER=in_repeat,strand_bias
S_14.7	14911	14916	hAT210Active	79	.	FR=39;RR=40;InsRegion=14500-15230;FILTER=PASS
S_3.21	2	55	hAT210Active	134	.	FR=6;RR=128;InsRegion=0-576;FILTER=in_repeat,strand_bias
S_3n6.32	13304	13315	hAT210Active	46	.	FR=13;RR=33;InsRegion=12900-13848;FILTER=in_repeat,strand_bias
U_111	62	157	hAT210Active	70	.	FR=5;RR=65;InsRegion=5-749;FILTER=in_repeat,strand_bias
Chr10	175779	175916	SkippyL34658	59	.	FR=35;RR=24;InsRegion=175509-176211;FILTER=PASS
Chr10	2900757	2900997	SkippyL34658	8	.	FR=4;RR=4;InsRegion=2900721-2901014;FILTER=in_repeat,weak_evidence
Chr11	1935979	1935996	SkippyL34658	11	.	FR=4;RR=7;InsRegion=1935900-1936401;FILTER=in_repeat,strand_bias
Chr11	2489	2803	SkippyL34658	49	.	FR=23;RR=26;InsRegion=2373-2807;FILTER=in_repeat
Chr12	1075269	1075335	SkippyL34658	75	.	FR=21;RR=54;InsRegion=1074551-1075899;FILTER=in_repeat,strand_bias
Chr12	1328658	1328747	SkippyL34658	16	.	FR=10;RR=6;InsRegion=1328651-1328748;FILTER=in_repeat,strand_bias
Chr12	1336103	1336202	SkippyL34658	31	.	FR=15;RR=16;InsRegion=1336010-1336224;FILTER=in_repeat
Chr13	1726613	1726853	SkippyL34658	111	.	FR=49;RR=62;InsRegion=1725663-1727395;FILTER=in_repeat
Chr2	47033	47820	SkippyL34658	84	.	FR=30;RR=54;InsRegion=46602-49136;FILTER=in_repeat
Chr5	886367	886620	SkippyL34658	10	.	FR=5;RR=5;InsRegion=886336-886630;FILTER=in_repeat
Chr8	187105	187181	SkippyL34658	14	.	FR=6;RR=8;InsRegion=187096-187185;FILTER=in_repeat
S_14.23	1074	1079	SkippyL34658	81	.	FR=30;RR=51;InsRegion=630-1543;FILTER=in_repeat
S_2.1	11113	11204	SkippyL34658	21	.	FR=12;RR=9;InsRegion=10926-11221;FILTER=in_repeat
U_11	80591	80732	SkippyL34658	37	.	FR=10;RR=27;InsRegion=80401-80947;FILTER=in_repeat,strand_bias
U_15	1601	1968	SkippyL34658	40	.	FR=15;RR=25;InsRegion=1372-2220;FILTER=in_repeat
U_15	4857	4987	SkippyL34658	31	.	FR=18;RR=13;InsRegion=4340-5065;FILTER=in_repeat
U_16	56569	56854	SkippyL34658	19	.	FR=12;RR=7;InsRegion=56340-56859;FILTER=in_repeat,strand_bias
U_2	199280	199400	SkippyL34658	14	.	FR=9;RR=5;InsRegion=199275-199406;FILTER=in_repeat,strand_bias
U_23	23528	23628	SkippyL34658	13	.	FR=4;RR=9;InsRegion=23527-23630;FILTER=in_repeat,strand_bias
U_4	163186	163299	SkippyL34658	8	.	FR=4;RR=4;InsRegion=163176-163301;FILTER=in_repeat,weak_evidence
U_44	6118	6203	SkippyL34658	10	.	FR=5;RR=5;InsRegion=6103-6214;FILTER=in_repeat
U_64	2580	2685	SkippyL34658	12	.	FR=8;RR=4;InsRegion=2574-2686;FILTER=in_repeat,strand_bias
U_65	2631	2696	SkippyL34658	23	.	FR=5;RR=18;InsRegion=2611-3412;FILTER=in_repeat,strand_bias
U_66	2369	2439	SkippyL34658	13	.	FR=5;RR=8;InsRegion=1877-2475;FILTER=in_repeat,strand_bias
U_66	6	144	SkippyL34658	85	.	FR=18;RR=67;InsRegion=1-677;FILTER=in_repeat,strand_bias
S_6.21	3550	3594	Folyt2	13	.	FR=4;RR=9;InsRegion=3430-3626;FILTER=in_repeat,strand_bias
Chr10	2003638	2003642	hAT178Active	9	.	FR=4;RR=5;InsRegion=2003440-2003818;FILTER=in_repeat,weak_evidence
Chr9	3101373	3101381	hAT178Active	14	.	FR=6;RR=8;InsRegion=3101145-3101626;FILTER=in_repeat
S_14.17	18582	18590	hAT178Active	15	.	FR=4;RR=11;InsRegion=18509-18735;FILTER=strand_bias
S_3.6	27255	27546	hAT178Active	234	.	FR=226;RR=8;InsRegion=26913-27714;FILTER=in_repeat,strand_bias
S_6.2	90689	91015	hAT178Active	73	.	FR=16;RR=57;InsRegion=90483-91362;FILTER=in_repeat,strand_bias
S_6.5	18105	18113	hAT178Active	42	.	FR=21;RR=21;InsRegion=17881-18485;FILTER=PASS
U_52	75	123	hAT178Active	57	.	FR=4;RR=53;InsRegion=38-397;FILTER=in_repeat,strand_bias
S_14.34	9	59	Gollum-full	87	.	FR=8;RR=79;InsRegion=6-731;FILTER=in_repeat,strand_bias
S_14.9	35829	36025	Gollum-full	253	.	FR=163;RR=90;InsRegion=35561-36078;FILTER=in_repeat
S_15.8	39678	39734	Gollum-full	58	.	FR=54;RR=4;InsRegion=39438-39739;FILTER=in_repeat,strand_bias
S_1n15.16	13	201	Gollum-full	113	.	FR=26;RR=87;InsRegion=0-545;FILTER=in_repeat,strand_bias
S_3n6.5	58576	59022	Gollum-full	392	.	FR=22;RR=370;InsRegion=58264-59562;FILTER=in_repeat,strand_bias
S_6.12	23	86	Gollum-full	21	.	FR=7;RR=14;InsRegion=18-195;FILTER=in_repeat,strand_bias
S_6.14	28733	28971	Gollum-full	57	.	FR=35;RR=22;InsRegion=28286-28985;FILTER=in_repeat
Chr11	373552	373978	CopiaActive	94	.	FR=70;RR=24;InsRegion=373173-374075;FILTER=in_repeat,strand_bias
Chr4	4768490	4768698	CopiaActive	119	.	FR=38;RR=81;InsRegion=4768114-4769546;FILTER=in_repeat
Chr9	3012302	3012391	CopiaActive	22	.	FR=18;RR=4;InsRegion=3011981-3012455;FILTER=in_repeat,strand_bias
Chr9	441213	441624	CopiaActive	110	.	FR=19;RR=91;InsRegion=441177-441684;FILTER=in_repeat,strand_bias
Chr9	445815	446060	CopiaActive	58	.	FR=35;RR=23;InsRegion=445237-446359;FILTER=in_repeat
S_14.10	21540	22043	CopiaActive	84	.	FR=14;RR=70;InsRegion=21535-22303;FILTER=in_repeat,strand_bias
S_14.14	24489	24663	CopiaActive	74	.	FR=57;RR=17;InsRegion=23865-24679;FILTER=in_repeat,strand_bias
S_14.15	11702	11710	CopiaActive	119	.	FR=56;RR=63;InsRegion=11222-12192;FILTER=PASS
S_14.15	20645	21147	CopiaActive	87	.	FR=28;RR=59;InsRegion=20642-21526;FILTER=in_repeat
S_14.29	8087	8093	CopiaActive	138	.	FR=73;RR=65;InsRegion=7599-8697;FILTER=PASS
S_14.40	6388	6586	CopiaActive	103	.	FR=69;RR=34;InsRegion=5927-6587;FILTER=in_repeat
S_14.43	5031	5037	CopiaActive	79	.	FR=50;RR=29;InsRegion=4457-5409;FILTER=PASS
S_14.44	6571	6756	CopiaActive	48	.	FR=28;RR=20;InsRegion=6382-6873;FILTER=in_repeat
S_14.62	1362	1652	CopiaActive	74	.	FR=35;RR=39;InsRegion=1047-1684;FILTER=in_repeat
S_14.8	24279	24285	CopiaActive	139	.	FR=71;RR=68;InsRegion=23747-24857;FILTER=PASS
S_14.8	8966	9041	CopiaActive	13	.	FR=5;RR=8;InsRegion=8960-9049;FILTER=in_repeat,strand_bias
S_15.9	38560	38813	CopiaActive	66	.	FR=46;RR=20;InsRegion=38278-38877;FILTER=in_repeat,strand_bias
S_1n15.9	36057	36446	CopiaActive	88	.	FR=32;RR=56;InsRegion=35893-36494;FILTER=in_repeat
S_3.5	43650	43655	CopiaActive	30	.	FR=15;RR=15;InsRegion=43242-44076;FILTER=in_repeat
S_3n6.1	167038	167653	CopiaActive	111	.	FR=98;RR=13;InsRegion=166956-167718;FILTER=in_repeat,strand_bias
S_3n6.20	2084	2299	CopiaActive	21	.	FR=12;RR=9;InsRegion=1960-2307;FILTER=in_repeat
S_3n6.2	49804	50318	CopiaActive	106	.	FR=22;RR=84;InsRegion=49681-50362;FILTER=in_repeat,strand_bias
S_3n6.3	72650	72968	CopiaActive	97	.	FR=87;RR=10;InsRegion=72493-73060;FILTER=in_repeat,strand_bias
S_3n6.55	7562	7987	CopiaActive	61	.	FR=24;RR=37;InsRegion=7502-7996;FILTER=in_repeat
S_3n6.6	21	294	CopiaActive	53	.	FR=18;RR=35;InsRegion=20-547;FILTER=in_repeat
S_3n6.9	25845	25936	CopiaActive	20	.	FR=12;RR=8;InsRegion=25339-25996;FILTER=in_repeat
S_6.11	5719	5724	CopiaActive	135	.	FR=73;RR=62;InsRegion=5207-6176;FILTER=PASS
S_6.2	37539	37732	CopiaActive	109	.	FR=37;RR=72;InsRegion=37436-38196;FILTER=PASS
U_29	16760	16761	CopiaActive	44	.	FR=32;RR=12;InsRegion=15982-17142;FILTER=in_repeat,strand_bias
U_3	137139	137143	CopiaActive	47	.	FR=20;RR=27;InsRegion=136713-137810;FILTER=in_repeat
U_48	63	1450	CopiaActive	201	.	FR=84;RR=117;InsRegion=16-1553;FILTER=in_repeat
U_88	95	427	CopiaActive	89	.	FR=54;RR=35;InsRegion=0-792;FILTER=in_repeat
Chr5	471983	472057	Fot1Active	76	.	FR=4;RR=72;InsRegion=471868-472409;FILTER=in_repeat,strand_bias
Chr5	4788784	4788835	Fot1Active	145	.	FR=70;RR=75;InsRegion=4788059-4789272;FILTER=in_repeat
Chr5	4929684	4930021	Fot1Active	16	.	FR=7;RR=9;InsRegion=4929605-4930058;FILTER=in_repeat
Chr5	905776	906072	Fot1Active	9	.	FR=4;RR=5;InsRegion=905749-906148;FILTER=in_repeat,weak_evidence
Chr7	173435	173471	Fot1Active	128	.	FR=52;RR=76;InsRegion=172932-174114;FILTER=in_repeat
Chr9	299980	300041	Fot1Active	133	.	FR=53;RR=80;InsRegion=299410-300649;FILTER=in_repeat
S_14.23	678	1079	Fot1Active	124	.	FR=59;RR=65;InsRegion=632-1533;FILTER=in_repeat
S_15.12	16063	16151	Fot1Active	27	.	FR=13;RR=14;InsRegion=16042-16159;FILTER=in_repeat
S_15.24	4339	4381	Fot1Active	64	.	FR=49;RR=15;InsRegion=4007-4448;FILTER=in_repeat,strand_bias
S_15.2	50209	50310	Fot1Active	11	.	FR=6;RR=5;InsRegion=50100-50403;FILTER=in_repeat
S_15.5	24611	24653	Fot1Active	40	.	FR=32;RR=8;InsRegion=24312-24787;FILTER=in_repeat,strand_bias
S_1n15.14	12933	13015	Fot1Active	77	.	FR=71;RR=6;InsRegion=12330-13018;FILTER=in_repeat,strand_bias
S_1n15.2	2774	2776	Fot1Active	37	.	FR=4;RR=33;InsRegion=2701-3260;FILTER=in_repeat,strand_bias
S_1n15.2	7559	7675	Fot1Active	36	.	FR=4;RR=32;InsRegion=7526-7718;FILTER=in_repeat,strand_bias
S_2.1	3505	4027	Fot1Active	89	.	FR=46;RR=43;InsRegion=3503-4034;FILTER=in_repeat
S_2.4	170196	170240	Fot1Active	62	.	FR=41;RR=21;InsRegion=169742-170670;FILTER=in_repeat
S_3.2	40269	40273	Fot1Active	116	.	FR=85;RR=31;InsRegion=39737-40443;FILTER=strand_bias
S_3.3	65506	65684	Fot1Active	15	.	FR=5;RR=10;InsRegion=65489-65863;FILTER=in_repeat,strand_bias
S_3n6.21	28501	28636	Fot1Active	69	.	FR=50;RR=19;InsRegion=28064-28656;FILTER=in_repeat,strand_bias
S_3n6.32	17302	17361	Fot1Active	58	.	FR=31;RR=27;InsRegion=16757-17609;FILTER=in_repeat
S_3n6.34	13598	13788	Fot1Active	17	.	FR=4;RR=13;InsRegion=13545-13790;FILTER=in_repeat,strand_bias
S_3n6.46	6394	6503	Fot1Active	42	.	FR=20;RR=22;InsRegion=6105-6509;FILTER=in_repeat
S_3n6.60	4327	4427	Fot1Active	25	.	FR=6;RR=19;InsRegion=4265-4925;FILTER=in_repeat,strand_bias
S_3n6.60	93	143	Fot1Active	76	.	FR=10;RR=66;InsRegion=28-601;FILTER=in_repeat,strand_bias
S_6.2	82569	82576	Fot1Active	153	.	FR=70;RR=83;InsRegion=82168-83118;FILTER=in_repeat
S_6.2	96480	96922	Fot1Active	53	.	FR=34;RR=19;InsRegion=96269-97407;FILTER=in_repeat
U_24	8	88	Fot1Active	79	.	FR=5;RR=74;InsRegion=2-585;FILTER=in_repeat,strand_bias
U_47	2247	2344	Fot1Active	15	.	FR=7;RR=8;InsRegion=2180-2346;FILTER=in_repeat
U_71	3611	3682	Fot1Active	61	.	FR=56;RR=5;InsRegion=3350-3685;FILTER=in_repeat,strand_bias
S_14.38	9	88	Gollum-Fv4	54	.	FR=6;RR=48;InsRegion=0-502;FILTER=in_repeat,strand_bias
S_14.9	35821	36025	Gollum-Fv4	231	.	FR=140;RR=91;InsRegion=35754-36068;FILTER=in_repeat
S_15.9	8	75	Gollum-Fv4	49	.	FR=18;RR=31;InsRegion=4-587;FILTER=in_repeat
S_1n15.16	8644	9092	Gollum-Fv4	70	.	FR=32;RR=38;InsRegion=8601-9305;FILTER=in_repeat
S_3n6.5	58576	58882	Gollum-Fv4	167	.	FR=20;RR=147;InsRegion=58264-59393;FILTER=in_repeat,strand_bias
S_6.14	28733	28971	Gollum-Fv4	48	.	FR=28;RR=20;InsRegion=28670-28979;FILTER=in_repeat
U_29	20778	20959	Gollum-Fv4	9	.	FR=5;RR=4;InsRegion=20744-20960;FILTER=in_repeat,weak_evidence
U_52	43	123	Gollum-Fv4	28	.	FR=4;RR=24;InsRegion=38-539;FILTER=in_repeat,strand_bias
Chr11	1937776	1937903	ForetFv	44	.	FR=13;RR=31;InsRegion=1937330-1938407;FILTER=in_repeat,strand_bias
Chr12	2279957	2280759	ForetFv	163	.	FR=71;RR=92;InsRegion=2279904-2280978;FILTER=in_repeat
Chr7	4138436	4138570	ForetFv	11	.	FR=4;RR=7;InsRegion=4138416-4138649;FILTER=strand_bias
U_10	44348	44657	ForetFv	39	.	FR=16;RR=23;InsRegion=44336-44675;FILTER=in_repeat
U_20	6248	6285	ForetFv	26	.	FR=22;RR=4;InsRegion=5842-6470;FILTER=strand_bias
U_9	64597	64976	ForetFv	29	.	FR=19;RR=10;InsRegion=64574-65046;FILTER=in_repeat,strand_bias
S_14.56	405	420	MIMP1	70	.	FR=45;RR=25;InsRegion=0-692;FILTER=PASS
S_3n6.22	17	428	MIMP1	64	.	FR=7;RR=57;InsRegion=3-530;FILTER=in_repeat,strand_bias
