# Supplementary material for: TEfinder: A Bioinformatics Pipeline for Detecting New Transposable Element Insertion Events in Next-Generation Sequencing Data
Source: Genes (Basel). 2021 Feb 4;12(2):224. doi: 10.3390/genes12020224 (PMC7914406; doi:10.3390/genes12020224)
Supplement: Supplementary file 1 [file genes-12-00224-s001.zip › Y2_0.5x_TEinsertions.bed]

track name=TEfinder	type=bedDetail	description=FR:forward read, RR:reverse read, InsRegion:insertion region start and end positions, FILTER:comma separated filters
S_14.7	14915	14918	hAT210Active	127	.	FR=63;RR=64;InsRegion=14362-15230;FILTER=PASS
S_3.21	2	55	hAT210Active	225	.	FR=13;RR=212;InsRegion=0-597;FILTER=in_repeat,strand_bias
S_3n6.32	13304	13315	hAT210Active	80	.	FR=27;RR=53;InsRegion=12900-13886;FILTER=in_repeat
S_6.27	5662	5731	hAT210Active	365	.	FR=5;RR=360;InsRegion=5660-6300;FILTER=in_repeat,strand_bias
U_111	56	157	hAT210Active	103	.	FR=5;RR=98;InsRegion=5-749;FILTER=in_repeat,strand_bias
S_1n15.2	5456	5630	Sam	26	.	FR=7;RR=19;InsRegion=5337-5660;FILTER=in_repeat,strand_bias
S_6.2	64429	64522	Sam	25	.	FR=6;RR=19;InsRegion=64428-64532;FILTER=in_repeat,strand_bias
S_6.5	49473	49496	Sam	50	.	FR=13;RR=37;InsRegion=49377-49772;FILTER=in_repeat,strand_bias
S_14.30	4585	4873	Folyt1AF057141	57	.	FR=44;RR=13;InsRegion=4453-4973;FILTER=in_repeat,strand_bias
S_3.4	4207	4294	Folyt1AF057141	44	.	FR=11;RR=33;InsRegion=4205-4919;FILTER=in_repeat,strand_bias
S_14.14	29748	29841	Fot2-M24	38	.	FR=29;RR=9;InsRegion=29679-29845;FILTER=in_repeat,strand_bias
Chr10	2003635	2003642	hAT178Active	16	.	FR=8;RR=8;InsRegion=2003288-2003818;FILTER=in_repeat
Chr8	3560431	3560439	hAT178Active	12	.	FR=5;RR=7;InsRegion=3560292-3560536;FILTER=in_repeat
Chr9	3101373	3101381	hAT178Active	18	.	FR=8;RR=10;InsRegion=3101145-3101626;FILTER=in_repeat
S_14.17	18582	18591	hAT178Active	31	.	FR=11;RR=20;InsRegion=18387-18735;FILTER=PASS
S_2.4	149478	149486	hAT178Active	13	.	FR=7;RR=6;InsRegion=149165-149614;FILTER=in_repeat
S_3.1	81430	81438	hAT178Active	8	.	FR=4;RR=4;InsRegion=81297-81566;FILTER=in_repeat,weak_evidence
S_3.6	27255	27546	hAT178Active	377	.	FR=362;RR=15;InsRegion=26913-27714;FILTER=in_repeat,strand_bias
S_3n6.22	7012	7438	hAT178Active	94	.	FR=84;RR=10;InsRegion=6900-7667;FILTER=in_repeat,strand_bias
S_6.2	90689	91015	hAT178Active	110	.	FR=20;RR=90;InsRegion=90483-91362;FILTER=in_repeat,strand_bias
S_6.5	18105	18113	hAT178Active	73	.	FR=39;RR=34;InsRegion=17813-18485;FILTER=PASS
U_52	64	123	hAT178Active	94	.	FR=7;RR=87;InsRegion=38-397;FILTER=in_repeat,strand_bias
S_3.17	1618	1798	Tfo1	36	.	FR=27;RR=9;InsRegion=1587-1804;FILTER=in_repeat,strand_bias
S_3n6.1	181868	182069	Tfo1	90	.	FR=63;RR=27;InsRegion=181772-182100;FILTER=in_repeat,strand_bias
S_6.23	15	449	Tfo1	78	.	FR=37;RR=41;InsRegion=9-579;FILTER=in_repeat
S_15.2	64571	64643	Gollum	10	.	FR=5;RR=5;InsRegion=64562-64645;FILTER=in_repeat
S_14.62	27	233	Fot3	277	.	FR=97;RR=180;InsRegion=0-319;FILTER=in_repeat
S_15.14	16661	16864	Fot3	60	.	FR=35;RR=25;InsRegion=16637-16866;FILTER=in_repeat
S_15.25	3852	3896	Fot3	19	.	FR=11;RR=8;InsRegion=3464-3946;FILTER=in_repeat
S_3n6.23	20107	20369	Fot3	63	.	FR=26;RR=37;InsRegion=20083-20453;FILTER=in_repeat
U_83	1498	1694	Fot3	21	.	FR=15;RR=6;InsRegion=1255-1699;FILTER=in_repeat,strand_bias
S_3n6.19	4460	4894	MGR583	243	.	FR=132;RR=111;InsRegion=4126-5188;FILTER=in_repeat
S_6.14	3244	3304	MGR583	202	.	FR=61;RR=141;InsRegion=2567-4133;FILTER=in_repeat
S_6.2	38898	39335	MGR583	193	.	FR=56;RR=137;InsRegion=38094-39745;FILTER=in_repeat
Chr11	1709722	1709845	hAT105Active	143	.	FR=67;RR=76;InsRegion=1709316-1710487;FILTER=in_repeat
Chr11	921675	921683	hAT105Active	14	.	FR=9;RR=5;InsRegion=921195-921850;FILTER=strand_bias
Chr13	1669611	1669613	hAT105Active	9	.	FR=4;RR=5;InsRegion=1669417-1669940;FILTER=weak_evidence
Chr4	3283622	3283673	hAT105Active	152	.	FR=67;RR=85;InsRegion=3282892-3284148;FILTER=in_repeat
Chr4	332897	332950	hAT105Active	140	.	FR=68;RR=72;InsRegion=332202-333406;FILTER=in_repeat
S_14.11	32305	32351	hAT105Active	137	.	FR=77;RR=60;InsRegion=31775-32388;FILTER=in_repeat
S_14.14	24335	24636	hAT105Active	20	.	FR=13;RR=7;InsRegion=23908-24677;FILTER=in_repeat,strand_bias
S_14.25	31	91	hAT105Active	77	.	FR=15;RR=62;InsRegion=3-473;FILTER=in_repeat,strand_bias
S_14.3	42550	42558	hAT105Active	76	.	FR=44;RR=32;InsRegion=42029-42785;FILTER=PASS
S_14.3	78116	78120	hAT105Active	12	.	FR=5;RR=7;InsRegion=77850-78433;FILTER=PASS
S_15.11	26	82	hAT105Active	115	.	FR=38;RR=77;InsRegion=0-686;FILTER=in_repeat
S_1n15.11	2363	2371	hAT105Active	70	.	FR=27;RR=43;InsRegion=2196-2900;FILTER=in_repeat
S_1n15.2	79147	79454	hAT105Active	115	.	FR=35;RR=80;InsRegion=79146-79558;FILTER=in_repeat
S_1n15.6	3582	3590	hAT105Active	91	.	FR=39;RR=52;InsRegion=3139-4150;FILTER=PASS
S_3.3	13235	13249	hAT105Active	18	.	FR=10;RR=8;InsRegion=12878-13527;FILTER=PASS
S_3.5	44970	45147	hAT105Active	107	.	FR=88;RR=19;InsRegion=44629-45223;FILTER=in_repeat,strand_bias
S_3n6.61	6	57	hAT105Active	80	.	FR=8;RR=72;InsRegion=0-633;FILTER=in_repeat,strand_bias
S_6.20	13	58	hAT105Active	83	.	FR=4;RR=79;InsRegion=2-793;FILTER=in_repeat,strand_bias
S_6.47	3	58	hAT105Active	86	.	FR=8;RR=78;InsRegion=0-550;FILTER=in_repeat,strand_bias
U_12	35939	35945	hAT105Active	127	.	FR=77;RR=50;InsRegion=35367-36413;FILTER=PASS
U_22	15409	15419	hAT105Active	139	.	FR=50;RR=89;InsRegion=14867-15866;FILTER=PASS
Chr11	919304	919307	Hornet-small	20	.	FR=5;RR=15;InsRegion=919032-919728;FILTER=in_repeat,strand_bias
Chr13	1671979	1671985	Hornet-small	25	.	FR=15;RR=10;InsRegion=1671484-1672195;FILTER=in_repeat
Chr2	3106789	3106791	Hornet-small	10	.	FR=6;RR=4;InsRegion=3106569-3107074;FILTER=in_repeat,strand_bias
Chr4	2919286	2919296	Hornet-small	261	.	FR=132;RR=129;InsRegion=2918661-2919832;FILTER=PASS
Chr5	478385	478395	Hornet-small	23	.	FR=10;RR=13;InsRegion=478067-478844;FILTER=PASS
Chr7	4364710	4364719	Hornet-small	236	.	FR=109;RR=127;InsRegion=4364277-4365250;FILTER=PASS
S_14.25	866	874	Hornet-small	221	.	FR=103;RR=118;InsRegion=165-1525;FILTER=in_repeat
S_14.7	29496	29502	Hornet-small	24	.	FR=13;RR=11;InsRegion=29071-29716;FILTER=in_repeat
S_14.9	19315	19325	Hornet-small	146	.	FR=87;RR=59;InsRegion=18916-19865;FILTER=in_repeat
S_1n15.7	17401	17412	Hornet-small	139	.	FR=76;RR=63;InsRegion=16842-17962;FILTER=PASS
S_3.3	10888	10893	Hornet-small	30	.	FR=13;RR=17;InsRegion=10594-11290;FILTER=in_repeat
S_3n6.4	47151	47158	Hornet-small	16	.	FR=8;RR=8;InsRegion=46877-47651;FILTER=in_repeat
S_6.21	12141	12149	Hornet-small	123	.	FR=70;RR=53;InsRegion=11638-12501;FILTER=in_repeat
S_6.23	6	117	Hornet-small	30	.	FR=15;RR=15;InsRegion=0-118;FILTER=in_repeat
U_20	14584	14594	Hornet-small	242	.	FR=118;RR=124;InsRegion=13798-14942;FILTER=PASS
U_39	770	779	Hornet-small	245	.	FR=126;RR=119;InsRegion=217-1400;FILTER=PASS
U_7	79088	79096	Hornet-small	72	.	FR=4;RR=68;InsRegion=79040-80295;FILTER=in_repeat,strand_bias
U_9	10325	10337	Hornet-small	271	.	FR=136;RR=135;InsRegion=9757-10898;FILTER=PASS
Chr13	80506	80785	UnknownActive	390	.	FR=49;RR=341;InsRegion=80441-81566;FILTER=in_repeat,strand_bias
Chr4	265341	265467	UnknownActive	195	.	FR=161;RR=34;InsRegion=264725-265766;FILTER=in_repeat,strand_bias
Chr4	3283443	3283496	UnknownActive	109	.	FR=58;RR=51;InsRegion=3282876-3284135;FILTER=in_repeat
Chr4	332722	332772	UnknownActive	97	.	FR=58;RR=39;InsRegion=332251-333353;FILTER=in_repeat
Chr4	5092507	5092645	UnknownActive	96	.	FR=24;RR=72;InsRegion=5092490-5093077;FILTER=in_repeat,strand_bias
S_14.3	42548	42559	UnknownActive	52	.	FR=29;RR=23;InsRegion=42120-42784;FILTER=PASS
S_14.51	1297	1580	UnknownActive	97	.	FR=40;RR=57;InsRegion=1295-1700;FILTER=in_repeat
S_15.2	54457	54960	UnknownActive	207	.	FR=74;RR=133;InsRegion=54354-54961;FILTER=in_repeat
S_15.2	55411	55764	UnknownActive	203	.	FR=132;RR=71;InsRegion=55396-55767;FILTER=in_repeat
S_15.2	56236	56334	UnknownActive	14	.	FR=10;RR=4;InsRegion=56206-56342;FILTER=in_repeat,strand_bias
S_1n15.11	2363	2371	UnknownActive	67	.	FR=19;RR=48;InsRegion=2190-2937;FILTER=in_repeat,strand_bias
S_1n15.19	3874	4222	UnknownActive	136	.	FR=77;RR=59;InsRegion=3828-4352;FILTER=in_repeat
S_1n15.2	79147	79454	UnknownActive	92	.	FR=35;RR=57;InsRegion=79146-79558;FILTER=in_repeat
S_1n15.6	3582	3590	UnknownActive	79	.	FR=17;RR=62;InsRegion=3061-4049;FILTER=strand_bias
S_3n6.65	6	127	UnknownActive	147	.	FR=95;RR=52;InsRegion=0-489;FILTER=in_repeat
S_6.48	9	71	UnknownActive	136	.	FR=57;RR=79;InsRegion=0-742;FILTER=in_repeat
U_12	35939	35945	UnknownActive	109	.	FR=52;RR=57;InsRegion=35403-36505;FILTER=PASS
U_22	15409	15418	UnknownActive	66	.	FR=39;RR=27;InsRegion=14906-15849;FILTER=PASS
U_29	15361	15923	UnknownActive	109	.	FR=17;RR=92;InsRegion=15357-15945;FILTER=in_repeat,strand_bias
U_29	16369	16437	UnknownActive	37	.	FR=12;RR=25;InsRegion=16212-16971;FILTER=in_repeat,strand_bias
S_6.21	3550	3594	Folyt2	16	.	FR=5;RR=11;InsRegion=3430-3626;FILTER=in_repeat,strand_bias
Chr11	373552	373978	CopiaActive	160	.	FR=123;RR=37;InsRegion=373161-374075;FILTER=in_repeat,strand_bias
Chr13	457494	457878	CopiaActive	114	.	FR=94;RR=20;InsRegion=456955-457912;FILTER=in_repeat,strand_bias
Chr13	580237	580365	CopiaActive	21	.	FR=17;RR=4;InsRegion=580234-580406;FILTER=in_repeat,strand_bias
Chr4	4631665	4631712	CopiaActive	17	.	FR=4;RR=13;InsRegion=4631570-4632124;FILTER=in_repeat,strand_bias
Chr4	4636566	4636761	CopiaActive	39	.	FR=33;RR=6;InsRegion=4636219-4636762;FILTER=in_repeat,strand_bias
Chr4	4768490	4768760	CopiaActive	177	.	FR=64;RR=113;InsRegion=4768114-4769546;FILTER=in_repeat
Chr9	3012295	3012397	CopiaActive	61	.	FR=54;RR=7;InsRegion=3011534-3012455;FILTER=in_repeat,strand_bias
Chr9	441213	441665	CopiaActive	173	.	FR=27;RR=146;InsRegion=441177-441707;FILTER=in_repeat,strand_bias
Chr9	445815	446073	CopiaActive	104	.	FR=65;RR=39;InsRegion=445237-446359;FILTER=in_repeat
S_14.10	21540	22043	CopiaActive	134	.	FR=27;RR=107;InsRegion=21535-22303;FILTER=in_repeat,strand_bias
S_14.10	25919	26433	CopiaActive	175	.	FR=142;RR=33;InsRegion=25805-26493;FILTER=in_repeat,strand_bias
S_14.15	11702	11710	CopiaActive	208	.	FR=100;RR=108;InsRegion=11120-12282;FILTER=PASS
S_14.2	3	56	CopiaActive	108	.	FR=4;RR=104;InsRegion=2-480;FILTER=in_repeat,strand_bias
S_14.29	8086	8093	CopiaActive	211	.	FR=107;RR=104;InsRegion=7581-8697;FILTER=PASS
S_14.40	6383	6586	CopiaActive	162	.	FR=103;RR=59;InsRegion=5845-6663;FILTER=in_repeat
S_14.43	5031	5037	CopiaActive	144	.	FR=83;RR=61;InsRegion=4457-5409;FILTER=PASS
S_14.44	6571	6840	CopiaActive	89	.	FR=52;RR=37;InsRegion=5956-6877;FILTER=in_repeat
S_14.57	2322	2416	CopiaActive	9	.	FR=5;RR=4;InsRegion=2261-2433;FILTER=in_repeat,weak_evidence
S_14.62	1362	1652	CopiaActive	125	.	FR=58;RR=67;InsRegion=1047-1689;FILTER=in_repeat
S_14.6	36475	36935	CopiaActive	198	.	FR=77;RR=121;InsRegion=36428-37062;FILTER=PASS
S_14.8	24279	24285	CopiaActive	229	.	FR=120;RR=109;InsRegion=23542-24857;FILTER=PASS
S_14.8	8961	9056	CopiaActive	22	.	FR=8;RR=14;InsRegion=8960-9057;FILTER=in_repeat,strand_bias
S_15.9	38560	38813	CopiaActive	100	.	FR=62;RR=38;InsRegion=38278-38877;FILTER=in_repeat
S_1n15.3	55042	55235	CopiaActive	17	.	FR=9;RR=8;InsRegion=54731-55297;FILTER=in_repeat
S_1n15.9	36057	36446	CopiaActive	130	.	FR=57;RR=73;InsRegion=35878-36494;FILTER=in_repeat
S_3.5	43650	43655	CopiaActive	61	.	FR=27;RR=34;InsRegion=43178-44211;FILTER=in_repeat
S_3.6	18768	18809	CopiaActive	14	.	FR=7;RR=7;InsRegion=18713-18810;FILTER=in_repeat
S_3n6.1	162751	163088	CopiaActive	137	.	FR=35;RR=102;InsRegion=162675-163529;FILTER=in_repeat,strand_bias
S_3n6.1	167038	167653	CopiaActive	177	.	FR=156;RR=21;InsRegion=166819-167718;FILTER=in_repeat,strand_bias
S_3n6.2	49804	50318	CopiaActive	169	.	FR=36;RR=133;InsRegion=49681-50362;FILTER=in_repeat,strand_bias
S_3n6.2	54161	54687	CopiaActive	124	.	FR=95;RR=29;InsRegion=53895-54764;FILTER=in_repeat,strand_bias
S_3n6.3	4	56	CopiaActive	150	.	FR=4;RR=146;InsRegion=0-713;FILTER=in_repeat,strand_bias
S_3n6.3	72571	72968	CopiaActive	167	.	FR=150;RR=17;InsRegion=72480-73060;FILTER=in_repeat,strand_bias
S_3n6.55	7562	7987	CopiaActive	97	.	FR=36;RR=61;InsRegion=7434-7996;FILTER=in_repeat
S_3n6.6	21	317	CopiaActive	92	.	FR=38;RR=54;InsRegion=0-584;FILTER=in_repeat
S_3n6.8	5325	5328	CopiaActive	134	.	FR=76;RR=58;InsRegion=4765-5778;FILTER=PASS
S_3n6.9	25845	25936	CopiaActive	31	.	FR=19;RR=12;InsRegion=25339-25996;FILTER=in_repeat
S_6.11	5719	5724	CopiaActive	229	.	FR=113;RR=116;InsRegion=5114-6176;FILTER=PASS
S_6.18	9290	9299	CopiaActive	142	.	FR=72;RR=70;InsRegion=8551-9701;FILTER=PASS
S_6.2	37539	37746	CopiaActive	179	.	FR=62;RR=117;InsRegion=37436-38215;FILTER=PASS
S_6.2	79980	80077	CopiaActive	9	.	FR=4;RR=5;InsRegion=79976-80078;FILTER=in_repeat,weak_evidence
U_29	16760	16765	CopiaActive	76	.	FR=51;RR=25;InsRegion=15982-17142;FILTER=in_repeat
U_3	137135	137140	CopiaActive	77	.	FR=26;RR=51;InsRegion=136695-137810;FILTER=in_repeat
U_48	60	1452	CopiaActive	355	.	FR=143;RR=212;InsRegion=5-1553;FILTER=in_repeat
U_5	29633	29678	CopiaActive	28	.	FR=4;RR=24;InsRegion=29632-29686;FILTER=strand_bias
U_88	95	436	CopiaActive	130	.	FR=78;RR=52;InsRegion=0-792;FILTER=in_repeat
S_14.38	9	88	Gollum-Fv4	91	.	FR=15;RR=76;InsRegion=0-604;FILTER=in_repeat,strand_bias
S_14.51	1104	1366	Gollum-Fv4	24	.	FR=18;RR=6;InsRegion=1102-1368;FILTER=in_repeat,strand_bias
S_14.9	35821	36065	Gollum-Fv4	410	.	FR=241;RR=169;InsRegion=35754-36077;FILTER=in_repeat
S_15.9	1294	1397	Gollum-Fv4	82	.	FR=40;RR=42;InsRegion=729-2014;FILTER=in_repeat
S_1n15.16	8614	9092	Gollum-Fv4	117	.	FR=50;RR=67;InsRegion=8601-9305;FILTER=in_repeat
S_3n6.5	58574	58882	Gollum-Fv4	269	.	FR=36;RR=233;InsRegion=58158-59471;FILTER=in_repeat,strand_bias
S_6.14	28733	28971	Gollum-Fv4	83	.	FR=46;RR=37;InsRegion=28669-28979;FILTER=in_repeat
U_52	39	123	Gollum-Fv4	41	.	FR=7;RR=34;InsRegion=38-539;FILTER=in_repeat,strand_bias
Chr10	2919551	2919604	Strider	226	.	FR=110;RR=116;InsRegion=2918862-2920108;FILTER=in_repeat
Chr4	3342223	3342471	Strider	266	.	FR=257;RR=9;InsRegion=3341767-3342664;FILTER=in_repeat,strand_bias
Chr8	3590487	3590699	Strider	226	.	FR=102;RR=124;InsRegion=3589934-3591195;FILTER=in_repeat
S_14.28	32	101	Strider	90	.	FR=19;RR=71;InsRegion=1-450;FILTER=in_repeat,strand_bias
S_2.6	31642	31690	Strider	136	.	FR=131;RR=5;InsRegion=31225-31697;FILTER=in_repeat,strand_bias
S_3.6	27464	27473	Strider	225	.	FR=205;RR=20;InsRegion=26921-27642;FILTER=in_repeat,strand_bias
U_18	11099	11406	Strider	259	.	FR=13;RR=246;InsRegion=11093-11747;FILTER=in_repeat,strand_bias
U_2	234239	234241	Strider	290	.	FR=106;RR=184;InsRegion=233813-235004;FILTER=PASS
U_29	5	57	Strider	114	.	FR=4;RR=110;InsRegion=1-631;FILTER=in_repeat,strand_bias
U_46	8	57	Strider	123	.	FR=4;RR=119;InsRegion=5-765;FILTER=in_repeat,strand_bias
U_8	9417	9418	Strider	164	.	FR=48;RR=116;InsRegion=8920-9849;FILTER=PASS
S_14.34	7	59	Gollum-full	153	.	FR=15;RR=138;InsRegion=4-731;FILTER=in_repeat,strand_bias
S_14.9	35821	36065	Gollum-full	448	.	FR=282;RR=166;InsRegion=35490-36078;FILTER=in_repeat
S_15.8	39678	39735	Gollum-full	99	.	FR=93;RR=6;InsRegion=39438-39739;FILTER=in_repeat,strand_bias
S_1n15.16	13	241	Gollum-full	199	.	FR=54;RR=145;InsRegion=0-545;FILTER=in_repeat
S_2.4	12084	12161	Gollum-full	29	.	FR=8;RR=21;InsRegion=11610-12796;FILTER=in_repeat,strand_bias
S_3.2	30044	30643	Gollum-full	110	.	FR=14;RR=96;InsRegion=30037-30712;FILTER=in_repeat,strand_bias
S_3n6.5	58574	59022	Gollum-full	637	.	FR=38;RR=599;InsRegion=58158-59562;FILTER=in_repeat,strand_bias
S_3n6.5	64002	64181	Gollum-full	647	.	FR=625;RR=22;InsRegion=63406-64780;FILTER=in_repeat,strand_bias
S_6.12	23	86	Gollum-full	43	.	FR=11;RR=32;InsRegion=15-195;FILTER=in_repeat,strand_bias
S_6.14	28733	28971	Gollum-full	97	.	FR=57;RR=40;InsRegion=28286-28985;FILTER=in_repeat
U_20	195	216	Gollum-full	125	.	FR=17;RR=108;InsRegion=75-730;FILTER=strand_bias
S_15.22	3	56	Drifter2	240	.	FR=5;RR=235;InsRegion=2-833;FILTER=in_repeat,strand_bias
U_10	26276	26440	Foret1X65452	21	.	FR=9;RR=12;InsRegion=26257-26819;FILTER=in_repeat
U_10	27330	27415	Foret1X65452	13	.	FR=7;RR=6;InsRegion=27319-27420;FILTER=in_repeat
S_14.51	958	1091	Gollum-Fv1	85	.	FR=77;RR=8;InsRegion=817-1095;FILTER=in_repeat,strand_bias
S_14.56	405	420	MIMP1	105	.	FR=69;RR=36;InsRegion=0-692;FILTER=PASS
S_3n6.22	4	428	MIMP1	95	.	FR=10;RR=85;InsRegion=3-530;FILTER=in_repeat,strand_bias
Chr11	2275078	2275184	hAT210-short-Active	13	.	FR=5;RR=8;InsRegion=2275028-2275452;FILTER=strand_bias
Chr4	5281611	5281683	hAT210-short-Active	9	.	FR=4;RR=5;InsRegion=5281523-5281812;FILTER=in_repeat,weak_evidence
Chr7	4138509	4138626	hAT210-short-Active	14	.	FR=10;RR=4;InsRegion=4138410-4138629;FILTER=strand_bias
S_14.3	1318	1401	hAT210-short-Active	16	.	FR=8;RR=8;InsRegion=1156-1402;FILTER=in_repeat
S_14.3	7174	7197	hAT210-short-Active	39	.	FR=35;RR=4;InsRegion=6739-7294;FILTER=strand_bias
S_15.12	16058	16280	hAT210-short-Active	144	.	FR=51;RR=93;InsRegion=16042-16353;FILTER=in_repeat
S_1n15.14	12932	13015	hAT210-short-Active	132	.	FR=117;RR=15;InsRegion=12463-13018;FILTER=in_repeat,strand_bias
S_1n15.14	252	263	hAT210-short-Active	13	.	FR=8;RR=5;InsRegion=44-359;FILTER=strand_bias
S_1n15.2	2774	2776	hAT210-short-Active	25	.	FR=21;RR=4;InsRegion=2227-2834;FILTER=in_repeat,strand_bias
S_1n15.2	36838	36947	hAT210-short-Active	14	.	FR=8;RR=6;InsRegion=36758-36991;FILTER=PASS
S_1n15.2	4647	4965	hAT210-short-Active	93	.	FR=14;RR=79;InsRegion=4573-5672;FILTER=in_repeat,strand_bias
S_1n15.2	93531	93782	hAT210-short-Active	79	.	FR=39;RR=40;InsRegion=93530-93784;FILTER=in_repeat
S_3.1	139838	139843	hAT210-short-Active	24	.	FR=10;RR=14;InsRegion=139746-140235;FILTER=in_repeat
S_3n6.11	28103	28375	hAT210-short-Active	29	.	FR=15;RR=14;InsRegion=27990-28377;FILTER=in_repeat
S_3n6.41	15864	15872	hAT210-short-Active	145	.	FR=16;RR=129;InsRegion=15791-16348;FILTER=in_repeat,strand_bias
S_3n6.59	5918	5921	hAT210-short-Active	146	.	FR=93;RR=53;InsRegion=5533-6224;FILTER=in_repeat
S_6.12	10071	10151	hAT210-short-Active	24	.	FR=17;RR=7;InsRegion=10051-10329;FILTER=in_repeat,strand_bias
S_6.6	43760	43898	hAT210-short-Active	58	.	FR=42;RR=16;InsRegion=43280-43900;FILTER=strand_bias
S_6.8	8846	9252	hAT210-short-Active	134	.	FR=70;RR=64;InsRegion=8844-9275;FILTER=in_repeat
U_10	82075	82201	hAT210-short-Active	43	.	FR=36;RR=7;InsRegion=81676-82228;FILTER=in_repeat,strand_bias
U_14	13055	13150	hAT210-short-Active	41	.	FR=37;RR=4;InsRegion=12728-13158;FILTER=strand_bias
U_20	6263	6473	hAT210-short-Active	90	.	FR=35;RR=55;InsRegion=5832-6934;FILTER=in_repeat
U_20	881	964	hAT210-short-Active	169	.	FR=139;RR=30;InsRegion=215-1334;FILTER=strand_bias
U_7	83507	83582	hAT210-short-Active	11	.	FR=7;RR=4;InsRegion=83172-83736;FILTER=in_repeat,strand_bias
U_9	63301	63510	hAT210-short-Active	36	.	FR=24;RR=12;InsRegion=63199-63521;FILTER=in_repeat,strand_bias
Chr12	937403	937684	HopAY267761	113	.	FR=9;RR=104;InsRegion=937347-938178;FILTER=in_repeat,strand_bias
Chr13	1671979	1672265	HopAY267761	115	.	FR=104;RR=11;InsRegion=1671484-1672312;FILTER=in_repeat,strand_bias
S_14.15	13825	13932	HopAY267761	76	.	FR=51;RR=25;InsRegion=13338-13959;FILTER=PASS
S_14.7	29460	29775	HopAY267761	121	.	FR=104;RR=17;InsRegion=29051-29893;FILTER=in_repeat,strand_bias
S_15.4	59086	59292	HopAY267761	99	.	FR=63;RR=36;InsRegion=58822-59317;FILTER=in_repeat
S_15.9	10047	10172	HopAY267761	197	.	FR=78;RR=119;InsRegion=10046-10214;FILTER=in_repeat
S_3.3	10683	10889	HopAY267761	107	.	FR=7;RR=100;InsRegion=10592-11408;FILTER=in_repeat,strand_bias
S_3n6.59	97	178	HopAY267761	47	.	FR=4;RR=43;InsRegion=88-392;FILTER=strand_bias
S_6.12	32796	32911	HopAY267761	38	.	FR=20;RR=18;InsRegion=32706-33199;FILTER=in_repeat
S_6.21	12897	13265	HopAY267761	166	.	FR=131;RR=35;InsRegion=12884-13520;FILTER=in_repeat,strand_bias
S_6.3	61378	61659	HopAY267761	162	.	FR=39;RR=123;InsRegion=61377-61769;FILTER=in_repeat,strand_bias
Chr9	763464	763733	Fot2	37	.	FR=31;RR=6;InsRegion=763431-763735;FILTER=in_repeat,strand_bias
S_3n6.11	28248	28375	Fot2	21	.	FR=14;RR=7;InsRegion=28117-28377;FILTER=in_repeat,strand_bias
S_3n6.29	2007	2137	Fot2	54	.	FR=13;RR=41;InsRegion=1998-2755;FILTER=in_repeat,strand_bias
S_3n6.41	15781	16356	Fot2	1201	.	FR=389;RR=812;InsRegion=15767-16358;FILTER=in_repeat
S_3n6.46	8393	8460	Fot2	12	.	FR=8;RR=4;InsRegion=8369-8465;FILTER=in_repeat,strand_bias
S_3n6.47	12978	13029	Fot2	117	.	FR=111;RR=6;InsRegion=12521-13038;FILTER=in_repeat,strand_bias
S_14.31	34	338	MarsuAF076630	104	.	FR=52;RR=52;InsRegion=0-492;FILTER=in_repeat
S_14.41	1467	1837	MarsuAF076630	237	.	FR=40;RR=197;InsRegion=1155-2368;FILTER=in_repeat,strand_bias
S_3n6.22	25979	26362	MarsuAF076630	108	.	FR=54;RR=54;InsRegion=25665-26416;FILTER=in_repeat
Chr2	125072	125081	Hornet	16	.	FR=10;RR=6;InsRegion=124672-125252;FILTER=in_repeat,strand_bias
Chr2	554172	554188	Hornet	22	.	FR=8;RR=14;InsRegion=553906-554623;FILTER=in_repeat,strand_bias
Chr2	572675	572686	Hornet	37	.	FR=12;RR=25;InsRegion=572274-572985;FILTER=in_repeat,strand_bias
Chr4	3094460	3094470	Hornet	14	.	FR=6;RR=8;InsRegion=3094245-3094860;FILTER=in_repeat
Chr8	17755	17807	Hornet	251	.	FR=138;RR=113;InsRegion=17069-18382;FILTER=in_repeat
S_14.16	3892	4223	Hornet	29	.	FR=10;RR=19;InsRegion=3828-4445;FILTER=in_repeat,strand_bias
S_14.20	6011	6021	Hornet	19	.	FR=8;RR=11;InsRegion=5729-6439;FILTER=in_repeat
S_14.3	57290	57295	Hornet	21	.	FR=8;RR=13;InsRegion=56996-57823;FILTER=in_repeat
S_3.5	44257	44268	Hornet	186	.	FR=84;RR=102;InsRegion=43210-45191;FILTER=in_repeat
S_3.9	4	58	Hornet	145	.	FR=16;RR=129;InsRegion=0-703;FILTER=in_repeat,strand_bias
S_3n6.1	51795	51974	Hornet	32	.	FR=7;RR=25;InsRegion=51676-52355;FILTER=in_repeat,strand_bias
S_3n6.28	18739	18744	Hornet	11	.	FR=6;RR=5;InsRegion=18585-18880;FILTER=PASS
U_18	11398	11406	Hornet	20	.	FR=11;RR=9;InsRegion=11133-11654;FILTER=in_repeat
U_25	26473	26527	Hornet	128	.	FR=119;RR=9;InsRegion=25997-26534;FILTER=in_repeat,strand_bias
U_29	17368	17379	Hornet	83	.	FR=17;RR=66;InsRegion=16998-18288;FILTER=in_repeat,strand_bias
U_3	137743	137752	Hornet	170	.	FR=73;RR=97;InsRegion=136627-138726;FILTER=in_repeat
U_32	4736	4885	Hornet	42	.	FR=36;RR=6;InsRegion=4297-5003;FILTER=in_repeat,strand_bias
S_14.15	28455	28616	Fotnew	125	.	FR=87;RR=38;InsRegion=28035-28617;FILTER=in_repeat
S_14.3	49636	49978	Fotnew	71	.	FR=7;RR=64;InsRegion=49634-49998;FILTER=in_repeat,strand_bias
S_15.14	24832	24892	Fotnew	100	.	FR=91;RR=9;InsRegion=24313-24928;FILTER=in_repeat,strand_bias
S_1n15.3	77293	77371	Fotnew	220	.	FR=5;RR=215;InsRegion=77264-78764;FILTER=in_repeat,strand_bias
S_2.1	91224	91382	Fotnew	35	.	FR=16;RR=19;InsRegion=91212-91386;FILTER=in_repeat
S_3.9	14566	14571	Fotnew	212	.	FR=94;RR=118;InsRegion=14137-15174;FILTER=PASS
S_3n6.39	16082	16276	Fotnew	219	.	FR=79;RR=140;InsRegion=15677-17194;FILTER=in_repeat
S_3n6.46	33	93	Fotnew	105	.	FR=7;RR=98;InsRegion=0-753;FILTER=in_repeat,strand_bias
S_3n6.68	130	704	Fotnew	229	.	FR=50;RR=179;InsRegion=0-1057;FILTER=in_repeat,strand_bias
S_6.12	23	86	Fotnew	118	.	FR=15;RR=103;InsRegion=10-603;FILTER=in_repeat,strand_bias
Chr10	175779	175916	SkippyL34658	80	.	FR=46;RR=34;InsRegion=175509-176211;FILTER=PASS
Chr10	2900735	2900999	SkippyL34658	17	.	FR=7;RR=10;InsRegion=2900721-2901020;FILTER=in_repeat
Chr10	2901966	2902140	SkippyL34658	16	.	FR=8;RR=8;InsRegion=2901838-2902142;FILTER=in_repeat
Chr11	1935979	1935987	SkippyL34658	42	.	FR=5;RR=37;InsRegion=1935900-1936873;FILTER=in_repeat,strand_bias
Chr12	1067523	1067888	SkippyL34658	172	.	FR=104;RR=68;InsRegion=1067517-1067915;FILTER=in_repeat
Chr12	1075269	1075335	SkippyL34658	124	.	FR=31;RR=93;InsRegion=1074551-1075899;FILTER=in_repeat,strand_bias
Chr12	1328658	1328747	SkippyL34658	23	.	FR=14;RR=9;InsRegion=1328651-1328748;FILTER=in_repeat
Chr12	1329242	1329360	SkippyL34658	42	.	FR=14;RR=28;InsRegion=1329241-1329546;FILTER=in_repeat,strand_bias
Chr12	1336102	1336202	SkippyL34658	52	.	FR=28;RR=24;InsRegion=1336010-1336224;FILTER=in_repeat
Chr13	1369737	1370084	SkippyL34658	38	.	FR=14;RR=24;InsRegion=1369727-1370116;FILTER=in_repeat
Chr13	1382686	1382810	SkippyL34658	13	.	FR=6;RR=7;InsRegion=1382605-1382843;FILTER=in_repeat
Chr13	1726299	1726866	SkippyL34658	215	.	FR=102;RR=113;InsRegion=1725663-1727395;FILTER=in_repeat
Chr2	42896	43073	SkippyL34658	11	.	FR=5;RR=6;InsRegion=42865-43104;FILTER=in_repeat
Chr4	5275836	5275916	SkippyL34658	18	.	FR=4;RR=14;InsRegion=5275776-5276290;FILTER=strand_bias
Chr5	886367	886620	SkippyL34658	17	.	FR=8;RR=9;InsRegion=886336-886632;FILTER=in_repeat
Chr7	221782	221933	SkippyL34658	16	.	FR=11;RR=5;InsRegion=221775-221935;FILTER=in_repeat,strand_bias
Chr8	187104	187181	SkippyL34658	17	.	FR=6;RR=11;InsRegion=187096-187185;FILTER=in_repeat,strand_bias
S_14.23	1074	1079	SkippyL34658	146	.	FR=59;RR=87;InsRegion=480-1763;FILTER=in_repeat
S_15.5	56809	56906	SkippyL34658	27	.	FR=13;RR=14;InsRegion=56801-56915;FILTER=in_repeat
S_2.1	11113	11204	SkippyL34658	30	.	FR=16;RR=14;InsRegion=10926-11221;FILTER=in_repeat
S_2.5	32271	32452	SkippyL34658	14	.	FR=6;RR=8;InsRegion=32183-32610;FILTER=in_repeat
U_11	66890	67473	SkippyL34658	87	.	FR=8;RR=79;InsRegion=66888-67793;FILTER=in_repeat,strand_bias
U_11	80591	80732	SkippyL34658	61	.	FR=17;RR=44;InsRegion=80401-80973;FILTER=in_repeat,strand_bias
U_13	35125	35531	SkippyL34658	20	.	FR=6;RR=14;InsRegion=35108-35551;FILTER=in_repeat,strand_bias
U_13	41908	42191	SkippyL34658	12	.	FR=4;RR=8;InsRegion=41907-42219;FILTER=in_repeat,strand_bias
U_15	1593	1968	SkippyL34658	68	.	FR=31;RR=37;InsRegion=1211-2220;FILTER=in_repeat
U_15	4769	4987	SkippyL34658	54	.	FR=29;RR=25;InsRegion=4340-5066;FILTER=in_repeat
U_16	56568	56854	SkippyL34658	37	.	FR=24;RR=13;InsRegion=56303-56859;FILTER=in_repeat
U_18	4187	4280	SkippyL34658	22	.	FR=11;RR=11;InsRegion=4184-4392;FILTER=in_repeat
U_23	23528	23628	SkippyL34658	25	.	FR=9;RR=16;InsRegion=23527-23795;FILTER=in_repeat,strand_bias
U_23	27543	27923	SkippyL34658	20	.	FR=6;RR=14;InsRegion=27479-27929;FILTER=in_repeat,strand_bias
U_24	8308	8540	SkippyL34658	19	.	FR=9;RR=10;InsRegion=8307-8543;FILTER=in_repeat
U_27	3092	3261	SkippyL34658	11	.	FR=5;RR=6;InsRegion=2942-3263;FILTER=in_repeat
U_3	203462	203675	SkippyL34658	67	.	FR=19;RR=48;InsRegion=203328-204294;FILTER=in_repeat,strand_bias
U_44	6118	6203	SkippyL34658	14	.	FR=9;RR=5;InsRegion=6036-6214;FILTER=in_repeat,strand_bias
U_45	6543	6725	SkippyL34658	11	.	FR=7;RR=4;InsRegion=6541-6726;FILTER=in_repeat,strand_bias
U_57	7004	7143	SkippyL34658	129	.	FR=108;RR=21;InsRegion=6613-7145;FILTER=in_repeat,strand_bias
U_64	2580	2685	SkippyL34658	25	.	FR=21;RR=4;InsRegion=2574-2686;FILTER=in_repeat,strand_bias
U_66	2	145	SkippyL34658	144	.	FR=29;RR=115;InsRegion=1-677;FILTER=in_repeat,strand_bias
U_66	2361	2439	SkippyL34658	26	.	FR=6;RR=20;InsRegion=1877-2475;FILTER=in_repeat,strand_bias
U_6	74900	75270	SkippyL34658	36	.	FR=31;RR=5;InsRegion=74891-75272;FILTER=in_repeat,strand_bias
U_6	95444	95540	SkippyL34658	11	.	FR=6;RR=5;InsRegion=95215-95632;FILTER=in_repeat
S_15.4	58850	59292	Hop2	83	.	FR=44;RR=39;InsRegion=58822-59317;FILTER=in_repeat
S_2.4	12084	12353	Hop2	130	.	FR=122;RR=8;InsRegion=11371-12529;FILTER=in_repeat,strand_bias
S_3.20	7988	8153	Hop2	105	.	FR=62;RR=43;InsRegion=7584-8169;FILTER=in_repeat
S_3.2	1693	1726	Hop2	14	.	FR=7;RR=7;InsRegion=1636-1854;FILTER=PASS
S_3n6.19	4716	4724	Hop2	195	.	FR=91;RR=104;InsRegion=4146-5276;FILTER=in_repeat
S_6.21	11230	11290	Hop2	175	.	FR=12;RR=163;InsRegion=11125-12501;FILTER=in_repeat,strand_bias
Chr4	3302544	3302561	FoxyAJ250814	49	.	FR=34;RR=15;InsRegion=3302172-3302686;FILTER=strand_bias
Chr7	505525	505624	FoxyAJ250814	102	.	FR=42;RR=60;InsRegion=505144-506340;FILTER=in_repeat
rDNA	38	55	FoxyAJ250814	213	.	FR=13;RR=200;InsRegion=0-1114;FILTER=strand_bias
S_14.1	108669	108686	FoxyAJ250814	28	.	FR=14;RR=14;InsRegion=108584-109077;FILTER=PASS
S_14.3	52897	52909	FoxyAJ250814	45	.	FR=34;RR=11;InsRegion=52008-53137;FILTER=strand_bias
S_14.63	33	101	FoxyAJ250814	112	.	FR=83;RR=29;InsRegion=0-162;FILTER=in_repeat,strand_bias
S_14.7	15634	15649	FoxyAJ250814	39	.	FR=23;RR=16;InsRegion=15089-15877;FILTER=PASS
S_1n15.4	13853	13929	FoxyAJ250814	28	.	FR=10;RR=18;InsRegion=13850-13930;FILTER=in_repeat,strand_bias
S_2.4	101468	101629	FoxyAJ250814	145	.	FR=114;RR=31;InsRegion=101438-101793;FILTER=in_repeat,strand_bias
S_2.4	256103	256268	FoxyAJ250814	13	.	FR=7;RR=6;InsRegion=256073-256300;FILTER=in_repeat
S_3n6.1	171985	172002	FoxyAJ250814	58	.	FR=21;RR=37;InsRegion=171857-172571;FILTER=PASS
S_3n6.22	13897	14309	FoxyAJ250814	341	.	FR=128;RR=213;InsRegion=13829-14311;FILTER=in_repeat
S_3n6.32	14041	14053	FoxyAJ250814	52	.	FR=34;RR=18;InsRegion=13595-14284;FILTER=PASS
S_3n6.7	369	528	FoxyAJ250814	171	.	FR=130;RR=41;InsRegion=32-575;FILTER=in_repeat,strand_bias
S_3n6.7	47837	47854	FoxyAJ250814	434	.	FR=229;RR=205;InsRegion=47250-48401;FILTER=PASS
S_6.22	18654	18738	FoxyAJ250814	13	.	FR=6;RR=7;InsRegion=18648-18740;FILTER=in_repeat
S_14.46	119	162	Frodo	141	.	FR=7;RR=134;InsRegion=40-750;FILTER=in_repeat,strand_bias
S_3n6.18	71	152	Frodo	94	.	FR=17;RR=77;InsRegion=2-604;FILTER=in_repeat,strand_bias
Chr10	2007694	2008144	Han-full	244	.	FR=217;RR=27;InsRegion=2007260-2008146;FILTER=in_repeat,strand_bias
Chr10	2683519	2684035	Han-full	253	.	FR=139;RR=114;InsRegion=2683099-2684340;FILTER=in_repeat
Chr13	580232	580420	Han-full	178	.	FR=91;RR=87;InsRegion=579922-580888;FILTER=in_repeat
Chr4	3587179	3587704	Han-full	280	.	FR=121;RR=159;InsRegion=3586869-3588095;FILTER=in_repeat
Chr5	4708140	4708609	Han-full	203	.	FR=86;RR=117;InsRegion=4707752-4709077;FILTER=in_repeat
Chr8	85409	85892	Han-full	207	.	FR=102;RR=105;InsRegion=84977-86244;FILTER=in_repeat
S_14.10	31805	31938	Han-full	28	.	FR=8;RR=20;InsRegion=31773-31951;FILTER=in_repeat,strand_bias
S_14.18	22670	22839	Han-full	128	.	FR=94;RR=34;InsRegion=22306-22854;FILTER=in_repeat,strand_bias
S_14.28	1177	1466	Han-full	89	.	FR=47;RR=42;InsRegion=992-1668;FILTER=in_repeat
S_14.38	3165	3173	Han-full	249	.	FR=123;RR=126;InsRegion=2633-3822;FILTER=PASS
S_14.41	3991	4032	Han-full	48	.	FR=6;RR=42;InsRegion=3749-4558;FILTER=in_repeat,strand_bias
S_14.57	2253	2427	Han-full	91	.	FR=75;RR=16;InsRegion=1934-2458;FILTER=in_repeat,strand_bias
S_15.16	14602	14811	Han-full	48	.	FR=25;RR=23;InsRegion=14598-14813;FILTER=in_repeat
S_2.4	64877	65677	Han-full	98	.	FR=31;RR=67;InsRegion=64876-66023;FILTER=in_repeat
S_3.17	9323	9679	Han-full	232	.	FR=212;RR=20;InsRegion=8762-9690;FILTER=in_repeat,strand_bias
S_3n6.1	181868	182069	Han-full	120	.	FR=93;RR=27;InsRegion=181579-182100;FILTER=in_repeat,strand_bias
S_6.39	1695	1856	Han-full	75	.	FR=43;RR=32;InsRegion=1691-1858;FILTER=in_repeat
S_6.5	17808	17814	Han-full	78	.	FR=25;RR=53;InsRegion=17286-18113;FILTER=PASS
U_14	12376	12385	Han-full	111	.	FR=66;RR=45;InsRegion=11864-13071;FILTER=in_repeat
U_19	1875	2931	Han-full	351	.	FR=91;RR=260;InsRegion=1807-3038;FILTER=in_repeat
U_19	6650	7065	Han-full	254	.	FR=229;RR=25;InsRegion=5977-7068;FILTER=in_repeat,strand_bias
U_48	1211	1452	Han-full	70	.	FR=48;RR=22;InsRegion=1021-1471;FILTER=in_repeat,strand_bias
U_94	467	558	Han-full	13	.	FR=9;RR=4;InsRegion=221-561;FILTER=in_repeat,strand_bias
S_3n6.16	19583	19877	DrifterAY751529	80	.	FR=59;RR=21;InsRegion=19458-20086;FILTER=in_repeat,strand_bias
S_14.9	19294	19386	Merry	28	.	FR=14;RR=14;InsRegion=19231-19395;FILTER=in_repeat
Chr10	3059865	3060075	MAGGY	138	.	FR=104;RR=34;InsRegion=3059155-3060108;FILTER=in_repeat,strand_bias
Chr2	4280703	4280793	MAGGY	134	.	FR=43;RR=91;InsRegion=4280136-4281416;FILTER=PASS
Chr4	4920640	4920842	MAGGY	123	.	FR=92;RR=31;InsRegion=4920535-4920848;FILTER=in_repeat,strand_bias
S_2.4	51777	51964	MAGGY	120	.	FR=25;RR=95;InsRegion=51768-52208;FILTER=in_repeat,strand_bias
S_3.3	65618	65818	MAGGY	137	.	FR=7;RR=130;InsRegion=65328-66101;FILTER=in_repeat,strand_bias
S_3.3	66409	67206	MAGGY	51	.	FR=19;RR=32;InsRegion=66329-67646;FILTER=in_repeat
U_7	83496	83703	MAGGY	132	.	FR=101;RR=31;InsRegion=83387-83851;FILTER=in_repeat,strand_bias
Chr4	2935999	2936224	Foxy2	277	.	FR=50;RR=227;InsRegion=2935929-2936470;FILTER=in_repeat,strand_bias
Chr4	2937154	2937305	Foxy2	81	.	FR=76;RR=5;InsRegion=2936704-2937367;FILTER=in_repeat,strand_bias
Chr9	2528343	2528425	Foxy2	180	.	FR=80;RR=100;InsRegion=2527802-2529209;FILTER=in_repeat
rDNA	36	55	Foxy2	179	.	FR=14;RR=165;InsRegion=0-1138;FILTER=strand_bias
S_14.15	15594	15804	Foxy2	132	.	FR=13;RR=119;InsRegion=15357-16075;FILTER=in_repeat,strand_bias
S_14.29	2601	2617	Foxy2	212	.	FR=97;RR=115;InsRegion=2081-3336;FILTER=PASS
S_14.51	3477	3491	Foxy2	98	.	FR=93;RR=5;InsRegion=2861-3528;FILTER=strand_bias
S_14.7	15634	15649	Foxy2	44	.	FR=17;RR=27;InsRegion=15419-15878;FILTER=PASS
S_1n15.18	4934	4990	Foxy2	116	.	FR=103;RR=13;InsRegion=4459-5005;FILTER=in_repeat,strand_bias
S_3.25	7	61	Foxy2	123	.	FR=16;RR=107;InsRegion=0-615;FILTER=in_repeat,strand_bias
S_3.5	32844	32858	Foxy2	142	.	FR=66;RR=76;InsRegion=32638-33328;FILTER=PASS
S_3.6	19335	19349	Foxy2	150	.	FR=110;RR=40;InsRegion=18962-19519;FILTER=strand_bias
S_3n6.32	14041	14049	Foxy2	41	.	FR=23;RR=18;InsRegion=13550-14285;FILTER=PASS
S_3n6.41	8206	8848	Foxy2	79	.	FR=31;RR=48;InsRegion=8193-8852;FILTER=in_repeat
S_3n6.67	5433	5503	Foxy2	122	.	FR=114;RR=8;InsRegion=4852-5506;FILTER=in_repeat,strand_bias
S_3n6.75	775	795	Foxy2	67	.	FR=31;RR=36;InsRegion=620-1138;FILTER=in_repeat
S_6.11	164	171	Foxy2	114	.	FR=10;RR=104;InsRegion=8-718;FILTER=strand_bias
S_6.1	3860	3902	Foxy2	125	.	FR=99;RR=26;InsRegion=3323-4082;FILTER=in_repeat,strand_bias
S_6.1	4400	4431	Foxy2	118	.	FR=5;RR=113;InsRegion=4317-4997;FILTER=in_repeat,strand_bias
U_2	237575	237592	Foxy2	161	.	FR=76;RR=85;InsRegion=237082-238076;FILTER=PASS
U_36	195	413	Foxy2	123	.	FR=62;RR=61;InsRegion=194-424;FILTER=in_repeat
U_8	6233	6249	Foxy2	157	.	FR=81;RR=76;InsRegion=5751-6751;FILTER=PASS
Chr11	1937776	1937903	ForetFv	70	.	FR=22;RR=48;InsRegion=1937330-1938407;FILTER=in_repeat,strand_bias
Chr7	2712322	2712423	ForetFv	11	.	FR=7;RR=4;InsRegion=2712293-2712461;FILTER=in_repeat,strand_bias
Chr7	4138436	4138617	ForetFv	14	.	FR=5;RR=9;InsRegion=4138416-4138649;FILTER=strand_bias
U_10	26276	26440	ForetFv	21	.	FR=9;RR=12;InsRegion=26257-26819;FILTER=in_repeat
U_10	44348	44660	ForetFv	61	.	FR=23;RR=38;InsRegion=44332-44675;FILTER=in_repeat
U_10	76620	76753	ForetFv	43	.	FR=4;RR=39;InsRegion=76567-77047;FILTER=strand_bias
U_20	6248	6428	ForetFv	48	.	FR=41;RR=7;InsRegion=5842-6470;FILTER=strand_bias
U_9	44118	44189	ForetFv	29	.	FR=17;RR=12;InsRegion=44062-44222;FILTER=in_repeat
U_9	63301	63499	ForetFv	10	.	FR=6;RR=4;InsRegion=63295-63515;FILTER=in_repeat,strand_bias
U_9	64597	64988	ForetFv	57	.	FR=35;RR=22;InsRegion=64574-65142;FILTER=in_repeat
Chr2	4289535	4289996	Tac	110	.	FR=63;RR=47;InsRegion=4289531-4290012;FILTER=in_repeat
Chr5	905746	906217	Tac	79	.	FR=32;RR=47;InsRegion=905680-906224;FILTER=in_repeat
S_1n15.2	9027	9223	Tac	103	.	FR=67;RR=36;InsRegion=8805-9458;FILTER=in_repeat
S_6.29	8735	9206	Tac	82	.	FR=43;RR=39;InsRegion=8728-9209;FILTER=in_repeat
S_6.8	9340	9813	Tac	116	.	FR=52;RR=64;InsRegion=9325-9818;FILTER=in_repeat
U_14	7773	7793	Tac	23	.	FR=5;RR=18;InsRegion=7672-8206;FILTER=strand_bias
U_38	13646	13742	Tac	60	.	FR=4;RR=56;InsRegion=13572-14050;FILTER=in_repeat,strand_bias
Chr10	3054490	3054668	Fot1Active	31	.	FR=6;RR=25;InsRegion=3054454-3054867;FILTER=in_repeat,strand_bias
Chr10	49134	49385	Fot1Active	130	.	FR=126;RR=4;InsRegion=48856-49469;FILTER=in_repeat,strand_bias
Chr4	4920672	4920842	Fot1Active	40	.	FR=34;RR=6;InsRegion=4920373-4920860;FILTER=in_repeat,strand_bias
Chr4	5049730	5049732	Fot1Active	11	.	FR=4;RR=7;InsRegion=5049578-5050063;FILTER=strand_bias
Chr4	5275833	5275862	Fot1Active	20	.	FR=4;RR=16;InsRegion=5275715-5276194;FILTER=strand_bias
Chr5	471980	472057	Fot1Active	124	.	FR=4;RR=120;InsRegion=471868-472422;FILTER=in_repeat,strand_bias
Chr5	4788784	4788835	Fot1Active	229	.	FR=104;RR=125;InsRegion=4788059-4789272;FILTER=in_repeat
Chr5	4929637	4930021	Fot1Active	24	.	FR=12;RR=12;InsRegion=4929605-4930058;FILTER=in_repeat
Chr5	905776	906097	Fot1Active	19	.	FR=9;RR=10;InsRegion=905749-906188;FILTER=in_repeat
Chr7	173435	173474	Fot1Active	202	.	FR=84;RR=118;InsRegion=172932-174132;FILTER=in_repeat
Chr9	299980	300041	Fot1Active	204	.	FR=88;RR=116;InsRegion=299410-300675;FILTER=in_repeat
S_14.2	102751	102804	Fot1Active	112	.	FR=108;RR=4;InsRegion=102294-102825;FILTER=in_repeat,strand_bias
S_14.46	4723	4866	Fot1Active	11	.	FR=6;RR=5;InsRegion=4705-4905;FILTER=in_repeat
S_15.12	16058	16151	Fot1Active	41	.	FR=21;RR=20;InsRegion=16042-16159;FILTER=in_repeat
S_15.24	4339	4397	Fot1Active	123	.	FR=95;RR=28;InsRegion=4007-4448;FILTER=in_repeat,strand_bias
S_15.2	50209	50379	Fot1Active	23	.	FR=16;RR=7;InsRegion=49883-50403;FILTER=in_repeat,strand_bias
S_15.9	38678	38772	Fot1Active	9	.	FR=4;RR=5;InsRegion=38648-38783;FILTER=in_repeat,weak_evidence
S_1n15.14	12933	13015	Fot1Active	130	.	FR=119;RR=11;InsRegion=12330-13018;FILTER=in_repeat,strand_bias
S_1n15.1	74618	74836	Fot1Active	15	.	FR=9;RR=6;InsRegion=74323-74850;FILTER=in_repeat
S_1n15.2	2774	2776	Fot1Active	56	.	FR=4;RR=52;InsRegion=2701-3260;FILTER=in_repeat,strand_bias
S_1n15.2	5282	5518	Fot1Active	20	.	FR=15;RR=5;InsRegion=5179-5612;FILTER=in_repeat,strand_bias
S_1n15.2	7559	7675	Fot1Active	56	.	FR=9;RR=47;InsRegion=7502-7718;FILTER=in_repeat,strand_bias
S_1n15.2	93531	93612	Fot1Active	58	.	FR=28;RR=30;InsRegion=93530-93613;FILTER=in_repeat
S_1n15.5	47482	47574	Fot1Active	11	.	FR=6;RR=5;InsRegion=47480-47752;FILTER=in_repeat
S_2.4	170196	170240	Fot1Active	108	.	FR=72;RR=36;InsRegion=169705-170838;FILTER=in_repeat
S_3.10	17587	17727	Fot1Active	17	.	FR=6;RR=11;InsRegion=17487-17916;FILTER=in_repeat,strand_bias
S_3.2	40269	40273	Fot1Active	184	.	FR=136;RR=48;InsRegion=39737-40443;FILTER=strand_bias
S_3.3	65506	65684	Fot1Active	27	.	FR=9;RR=18;InsRegion=65489-65900;FILTER=in_repeat,strand_bias
S_3n6.16	18406	18495	Fot1Active	49	.	FR=17;RR=32;InsRegion=18405-18595;FILTER=in_repeat
S_3n6.21	28501	28642	Fot1Active	112	.	FR=86;RR=26;InsRegion=27981-28656;FILTER=in_repeat,strand_bias
S_3n6.32	16998	17361	Fot1Active	96	.	FR=51;RR=45;InsRegion=16730-17609;FILTER=in_repeat
S_3n6.34	13598	13788	Fot1Active	22	.	FR=6;RR=16;InsRegion=13545-13818;FILTER=in_repeat,strand_bias
S_3n6.46	6394	6506	Fot1Active	70	.	FR=31;RR=39;InsRegion=6105-6509;FILTER=in_repeat
S_3n6.60	93	144	Fot1Active	127	.	FR=19;RR=108;InsRegion=9-601;FILTER=in_repeat,strand_bias
S_6.2	82569	82576	Fot1Active	252	.	FR=122;RR=130;InsRegion=82168-83135;FILTER=in_repeat
S_6.2	96480	96922	Fot1Active	84	.	FR=44;RR=40;InsRegion=96269-97450;FILTER=in_repeat
S_6.8	9379	9761	Fot1Active	25	.	FR=12;RR=13;InsRegion=9327-9807;FILTER=in_repeat
U_16	28	88	Fot1Active	116	.	FR=4;RR=112;InsRegion=6-553;FILTER=in_repeat,strand_bias
U_20	23062	23219	Fot1Active	76	.	FR=5;RR=71;InsRegion=22894-23517;FILTER=in_repeat,strand_bias
U_21	38845	39589	Fot1Active	408	.	FR=208;RR=200;InsRegion=38733-39602;FILTER=in_repeat
U_24	8	88	Fot1Active	135	.	FR=7;RR=128;InsRegion=2-585;FILTER=in_repeat,strand_bias
U_37	12986	13114	Fot1Active	22	.	FR=17;RR=5;InsRegion=12733-13117;FILTER=in_repeat,strand_bias
U_38	13610	13725	Fot1Active	96	.	FR=5;RR=91;InsRegion=13607-14171;FILTER=strand_bias
U_47	2178	2347	Fot1Active	26	.	FR=12;RR=14;InsRegion=1912-2577;FILTER=in_repeat
U_71	3493	3682	Fot1Active	98	.	FR=89;RR=9;InsRegion=3331-3685;FILTER=in_repeat,strand_bias
U_7	78044	78242	Fot1Active	32	.	FR=9;RR=23;InsRegion=77928-78535;FILTER=in_repeat,strand_bias
Chr9	3101373	3101376	NhORF4-like	11	.	FR=5;RR=6;InsRegion=3101212-3101626;FILTER=in_repeat
S_3n6.28	18739	18744	NhORF4-like	34	.	FR=21;RR=13;InsRegion=18523-18983;FILTER=PASS
S_6.18	9693	9701	NhORF4-like	24	.	FR=18;RR=6;InsRegion=9424-9999;FILTER=strand_bias
S_15.2	64105	64176	Fot3-M24	18	.	FR=11;RR=7;InsRegion=64103-64178;FILTER=in_repeat
S_15.9	24223	24286	Fot3-M24	167	.	FR=58;RR=109;InsRegion=23485-24994;FILTER=in_repeat
S_3.13	5732	6157	Fot3-M24	320	.	FR=62;RR=258;InsRegion=5731-6655;FILTER=in_repeat,strand_bias
S_3.15	12774	12860	Fot3-M24	15	.	FR=9;RR=6;InsRegion=12592-12901;FILTER=in_repeat
S_6.28	13509	13647	Fot3-M24	168	.	FR=102;RR=66;InsRegion=13101-13670;FILTER=in_repeat
S_6.7	23251	23501	Fot3-M24	79	.	FR=66;RR=13;InsRegion=23249-23503;FILTER=in_repeat,strand_bias
Chr11	1937776	1937903	SkippyFv	60	.	FR=22;RR=38;InsRegion=1937330-1937930;FILTER=in_repeat
Chr1	1527	1574	SkippyFv	10	.	FR=6;RR=4;InsRegion=1525-1575;FILTER=in_repeat,strand_bias
Chr12	1336102	1336219	SkippyFv	89	.	FR=45;RR=44;InsRegion=1336018-1336224;FILTER=in_repeat
Chr12	2283807	2283927	SkippyFv	102	.	FR=79;RR=23;InsRegion=2283132-2284243;FILTER=strand_bias
Chr13	1369737	1369965	SkippyFv	32	.	FR=13;RR=19;InsRegion=1369727-1370116;FILTER=in_repeat
Chr13	1380774	1380875	SkippyFv	31	.	FR=17;RR=14;InsRegion=1380713-1380882;FILTER=in_repeat
Chr13	1382686	1382810	SkippyFv	19	.	FR=6;RR=13;InsRegion=1382605-1382843;FILTER=in_repeat,strand_bias
Chr2	42869	43073	SkippyFv	26	.	FR=16;RR=10;InsRegion=42865-43104;FILTER=in_repeat
Chr2	4289616	4289996	SkippyFv	43	.	FR=22;RR=21;InsRegion=4289587-4290008;FILTER=in_repeat
Chr2	47468	47610	SkippyFv	20	.	FR=16;RR=4;InsRegion=47072-47812;FILTER=in_repeat,strand_bias
Chr5	4929631	4930071	SkippyFv	46	.	FR=26;RR=20;InsRegion=4929630-4930074;FILTER=in_repeat
S_1n15.2	6782	6859	SkippyFv	9	.	FR=5;RR=4;InsRegion=6753-6862;FILTER=in_repeat,weak_evidence
S_2.1	11113	11204	SkippyFv	19	.	FR=5;RR=14;InsRegion=10927-11221;FILTER=in_repeat,strand_bias
S_3.6	2	56	SkippyFv	101	.	FR=25;RR=76;InsRegion=0-257;FILTER=in_repeat,strand_bias
U_10	26276	26440	SkippyFv	21	.	FR=9;RR=12;InsRegion=26257-26819;FILTER=in_repeat
U_10	44348	44660	SkippyFv	61	.	FR=23;RR=38;InsRegion=44332-44675;FILTER=in_repeat
U_15	4857	4950	SkippyFv	23	.	FR=5;RR=18;InsRegion=4517-4987;FILTER=in_repeat,strand_bias
U_16	56568	56854	SkippyFv	37	.	FR=24;RR=13;InsRegion=56303-56859;FILTER=in_repeat
U_24	2815	3078	SkippyFv	42	.	FR=28;RR=14;InsRegion=2613-3110;FILTER=in_repeat,strand_bias
U_57	7004	7128	SkippyFv	93	.	FR=85;RR=8;InsRegion=6613-7141;FILTER=in_repeat,strand_bias
U_6	73159	73261	SkippyFv	19	.	FR=8;RR=11;InsRegion=73157-73262;FILTER=in_repeat
U_77	602	777	SkippyFv	26	.	FR=15;RR=11;InsRegion=599-785;FILTER=in_repeat
U_9	64572	64988	SkippyFv	196	.	FR=108;RR=88;InsRegion=64557-65196;FILTER=in_repeat
