# Supplementary material for: TEfinder: A Bioinformatics Pipeline for Detecting New Transposable Element Insertion Events in Next-Generation Sequencing Data
Source: Genes (Basel). 2021 Feb 4;12(2):224. doi: 10.3390/genes12020224 (PMC7914406; doi:10.3390/genes12020224)
Supplement: Supplementary file 1 [file genes-12-00224-s001.zip › Y2_TEinsertions.bed]

track name=TEfinder	type=bedDetail	description=FR:forward read, RR:reverse read, InsRegion:insertion region start and end positions, FILTER:comma separated filters
S_15.2	64104	64178	Fot3-M24	37	.	FR=22;RR=15;InsRegion=64103-64293;FILTER=in_repeat
S_15.9	23912	24286	Fot3-M24	404	.	FR=108;RR=296;InsRegion=23264-25720;FILTER=in_repeat
S_3.15	12774	12860	Fot3-M24	28	.	FR=17;RR=11;InsRegion=12592-12901;FILTER=in_repeat
S_3n6.29	11311	11610	Fot3-M24	19	.	FR=15;RR=4;InsRegion=11297-11644;FILTER=in_repeat,strand_bias
S_3n6.39	3896	3898	Fot3-M24	226	.	FR=199;RR=27;InsRegion=2946-4499;FILTER=strand_bias
S_6.28	13509	13658	Fot3-M24	311	.	FR=183;RR=128;InsRegion=13101-13670;FILTER=in_repeat
S_6.7	23251	23501	Fot3-M24	153	.	FR=128;RR=25;InsRegion=23249-23503;FILTER=in_repeat,strand_bias
S_3n6.16	19583	19877	DrifterAY751529	140	.	FR=101;RR=39;InsRegion=19458-20086;FILTER=in_repeat,strand_bias
S_14.7	14915	14918	hAT210Active	261	.	FR=123;RR=138;InsRegion=14317-15230;FILTER=PASS
S_3.21	2	55	hAT210Active	443	.	FR=18;RR=425;InsRegion=0-753;FILTER=in_repeat,strand_bias
S_3n6.32	13304	13315	hAT210Active	182	.	FR=74;RR=108;InsRegion=12849-13886;FILTER=in_repeat
S_6.27	5662	5780	hAT210Active	737	.	FR=9;RR=728;InsRegion=5660-6300;FILTER=in_repeat,strand_bias
U_111	56	175	hAT210Active	251	.	FR=17;RR=234;InsRegion=5-749;FILTER=in_repeat,strand_bias
Chr12	782479	782601	Foxy2	116	.	FR=6;RR=110;InsRegion=782417-782693;FILTER=in_repeat,strand_bias
Chr4	2935998	2936225	Foxy2	512	.	FR=77;RR=435;InsRegion=2935929-2936494;FILTER=in_repeat,strand_bias
Chr4	2937154	2937305	Foxy2	170	.	FR=161;RR=9;InsRegion=2936700-2937375;FILTER=in_repeat,strand_bias
Chr9	2528343	2528425	Foxy2	362	.	FR=171;RR=191;InsRegion=2527597-2529209;FILTER=in_repeat
rDNA	36	56	Foxy2	375	.	FR=30;RR=345;InsRegion=0-1138;FILTER=strand_bias
S_14.15	15591	15811	Foxy2	278	.	FR=28;RR=250;InsRegion=15357-16425;FILTER=in_repeat,strand_bias
S_14.29	2601	2618	Foxy2	443	.	FR=204;RR=239;InsRegion=2081-3336;FILTER=PASS
S_14.51	3477	3491	Foxy2	193	.	FR=187;RR=6;InsRegion=2861-3528;FILTER=strand_bias
S_14.7	15634	15649	Foxy2	94	.	FR=43;RR=51;InsRegion=15346-15878;FILTER=PASS
S_1n15.18	4934	4990	Foxy2	244	.	FR=213;RR=31;InsRegion=4459-5008;FILTER=in_repeat,strand_bias
S_1n15.2	99660	99703	Foxy2	11	.	FR=6;RR=5;InsRegion=99658-99704;FILTER=in_repeat
S_3.25	6	83	Foxy2	270	.	FR=39;RR=231;InsRegion=0-626;FILTER=in_repeat,strand_bias
S_3.5	32844	32859	Foxy2	317	.	FR=148;RR=169;InsRegion=32638-33328;FILTER=PASS
S_3.6	19335	19349	Foxy2	302	.	FR=222;RR=80;InsRegion=18962-19519;FILTER=PASS
S_3n6.1	110542	110613	Foxy2	13	.	FR=7;RR=6;InsRegion=110304-110614;FILTER=in_repeat
S_3n6.32	14041	14056	Foxy2	83	.	FR=49;RR=34;InsRegion=13550-14285;FILTER=PASS
S_3n6.7	47846	47854	Foxy2	78	.	FR=14;RR=64;InsRegion=47326-48420;FILTER=strand_bias
S_3n6.75	694	795	Foxy2	130	.	FR=57;RR=73;InsRegion=594-1321;FILTER=in_repeat
S_6.11	164	168	Foxy2	242	.	FR=28;RR=214;InsRegion=1-718;FILTER=strand_bias
S_6.1	3851	4027	Foxy2	227	.	FR=181;RR=46;InsRegion=3323-4082;FILTER=in_repeat,strand_bias
S_6.1	4400	4454	Foxy2	230	.	FR=14;RR=216;InsRegion=4317-4997;FILTER=in_repeat,strand_bias
U_2	237575	237592	Foxy2	325	.	FR=165;RR=160;InsRegion=237082-238189;FILTER=PASS
U_36	195	413	Foxy2	245	.	FR=130;RR=115;InsRegion=194-424;FILTER=in_repeat
U_8	6233	6249	Foxy2	284	.	FR=143;RR=141;InsRegion=5704-6949;FILTER=PASS
Chr11	1709722	1709845	hAT105Active	292	.	FR=149;RR=143;InsRegion=1709192-1710547;FILTER=in_repeat
Chr11	921675	921683	hAT105Active	24	.	FR=15;RR=9;InsRegion=921195-921892;FILTER=PASS
Chr12	940045	940060	hAT105Active	17	.	FR=13;RR=4;InsRegion=939713-940319;FILTER=strand_bias
Chr13	1669611	1669620	hAT105Active	22	.	FR=10;RR=12;InsRegion=1669417-1669940;FILTER=PASS
Chr2	3104420	3104428	hAT105Active	21	.	FR=8;RR=13;InsRegion=3104148-3104688;FILTER=PASS
Chr4	3283620	3283673	hAT105Active	327	.	FR=149;RR=178;InsRegion=3282815-3284262;FILTER=in_repeat
Chr4	332896	332950	hAT105Active	274	.	FR=129;RR=145;InsRegion=332202-333406;FILTER=in_repeat
S_14.11	32303	32364	hAT105Active	285	.	FR=145;RR=140;InsRegion=31775-32388;FILTER=in_repeat
S_14.12	13814	13823	hAT105Active	21	.	FR=14;RR=7;InsRegion=13582-14216;FILTER=strand_bias
S_14.14	24335	24641	hAT105Active	36	.	FR=27;RR=9;InsRegion=23867-24677;FILTER=in_repeat,strand_bias
S_14.15	20693	20985	hAT105Active	35	.	FR=11;RR=24;InsRegion=20645-21407;FILTER=in_repeat,strand_bias
S_14.15	25357	25413	hAT105Active	14	.	FR=9;RR=5;InsRegion=25089-25498;FILTER=in_repeat,strand_bias
S_14.25	31	114	hAT105Active	158	.	FR=26;RR=132;InsRegion=3-528;FILTER=in_repeat,strand_bias
S_14.3	42550	42558	hAT105Active	152	.	FR=89;RR=63;InsRegion=42029-42785;FILTER=PASS
S_14.3	78116	78120	hAT105Active	22	.	FR=8;RR=14;InsRegion=77850-78433;FILTER=strand_bias
S_14.40	1752	1847	hAT105Active	16	.	FR=4;RR=12;InsRegion=1750-2224;FILTER=in_repeat,strand_bias
S_14.40	6296	6547	hAT105Active	24	.	FR=19;RR=5;InsRegion=5824-6726;FILTER=in_repeat,strand_bias
S_14.44	6631	6762	hAT105Active	8	.	FR=4;RR=4;InsRegion=6592-6774;FILTER=in_repeat,weak_evidence
S_15.11	26	82	hAT105Active	244	.	FR=90;RR=154;InsRegion=0-686;FILTER=in_repeat
S_1n15.11	2363	2371	hAT105Active	148	.	FR=51;RR=97;InsRegion=2194-2900;FILTER=in_repeat
S_1n15.18	4777	4847	hAT105Active	12	.	FR=8;RR=4;InsRegion=4529-4896;FILTER=strand_bias
S_1n15.6	3582	3590	hAT105Active	206	.	FR=93;RR=113;InsRegion=3043-4150;FILTER=PASS
S_1n15.9	36079	36414	hAT105Active	19	.	FR=13;RR=6;InsRegion=36078-36460;FILTER=in_repeat,strand_bias
S_3.3	13241	13249	hAT105Active	34	.	FR=20;RR=14;InsRegion=12878-13527;FILTER=PASS
S_3n6.20	14200	14309	hAT105Active	54	.	FR=25;RR=29;InsRegion=14198-14445;FILTER=in_repeat
S_3n6.2	54335	54661	hAT105Active	29	.	FR=19;RR=10;InsRegion=53937-54689;FILTER=in_repeat,strand_bias
S_3n6.3	68202	68441	hAT105Active	18	.	FR=10;RR=8;InsRegion=68130-68760;FILTER=in_repeat
S_3n6.4	49520	49528	hAT105Active	31	.	FR=19;RR=12;InsRegion=49171-49795;FILTER=PASS
S_3n6.61	6	57	hAT105Active	150	.	FR=17;RR=133;InsRegion=0-633;FILTER=in_repeat,strand_bias
S_6.20	7	58	hAT105Active	173	.	FR=9;RR=164;InsRegion=0-793;FILTER=in_repeat,strand_bias
U_12	35939	35945	hAT105Active	253	.	FR=157;RR=96;InsRegion=35367-36439;FILTER=PASS
U_22	15409	15419	hAT105Active	275	.	FR=102;RR=173;InsRegion=14867-15866;FILTER=PASS
S_6.21	3549	3594	Folyt2	35	.	FR=9;RR=26;InsRegion=3430-3626;FILTER=in_repeat,strand_bias
Chr10	2003635	2003642	hAT178Active	31	.	FR=15;RR=16;InsRegion=2003288-2003867;FILTER=in_repeat
Chr13	1690148	1690156	hAT178Active	20	.	FR=5;RR=15;InsRegion=1690000-1690353;FILTER=in_repeat,strand_bias
Chr8	3560431	3560439	hAT178Active	22	.	FR=12;RR=10;InsRegion=3560292-3560536;FILTER=in_repeat
Chr9	3101373	3101381	hAT178Active	29	.	FR=12;RR=17;InsRegion=3101145-3101633;FILTER=in_repeat
S_14.17	18582	18591	hAT178Active	77	.	FR=24;RR=53;InsRegion=18253-18961;FILTER=PASS
S_14.6	34486	34495	hAT178Active	17	.	FR=13;RR=4;InsRegion=34227-34615;FILTER=strand_bias
S_2.4	149478	149486	hAT178Active	21	.	FR=11;RR=10;InsRegion=149165-149614;FILTER=in_repeat
S_3.17	5176	5190	hAT178Active	20	.	FR=8;RR=12;InsRegion=4974-5423;FILTER=in_repeat
S_3.1	81430	81438	hAT178Active	21	.	FR=8;RR=13;InsRegion=81297-81837;FILTER=in_repeat
S_3n6.1	51934	51942	hAT178Active	12	.	FR=7;RR=5;InsRegion=51795-52069;FILTER=in_repeat
S_3n6.22	7012	7446	hAT178Active	189	.	FR=171;RR=18;InsRegion=6900-7667;FILTER=in_repeat,strand_bias
S_6.10	32709	32824	hAT178Active	23	.	FR=16;RR=7;InsRegion=32588-32863;FILTER=in_repeat,strand_bias
S_6.2	90689	91015	hAT178Active	209	.	FR=32;RR=177;InsRegion=90483-91489;FILTER=in_repeat,strand_bias
S_6.5	18105	18113	hAT178Active	132	.	FR=75;RR=57;InsRegion=17813-18513;FILTER=PASS
U_14	17274	17282	hAT178Active	14	.	FR=4;RR=10;InsRegion=17238-17346;FILTER=strand_bias
U_32	4736	4744	hAT178Active	28	.	FR=18;RR=10;InsRegion=4461-4883;FILTER=in_repeat,strand_bias
U_52	64	123	hAT178Active	191	.	FR=14;RR=177;InsRegion=34-397;FILTER=in_repeat,strand_bias
S_14.46	119	271	Frodo	300	.	FR=17;RR=283;InsRegion=35-827;FILTER=in_repeat,strand_bias
S_14.9	19724	19976	Frodo	115	.	FR=97;RR=18;InsRegion=19719-19977;FILTER=in_repeat,strand_bias
S_3n6.18	71	152	Frodo	184	.	FR=30;RR=154;InsRegion=1-662;FILTER=in_repeat,strand_bias
Chr10	3055475	3055483	Hornet-small	79	.	FR=4;RR=75;InsRegion=3055388-3056714;FILTER=in_repeat,strand_bias
Chr11	919304	919307	Hornet-small	34	.	FR=10;RR=24;InsRegion=919032-919972;FILTER=in_repeat,strand_bias
Chr12	937676	937684	Hornet-small	62	.	FR=42;RR=20;InsRegion=937387-938178;FILTER=in_repeat
Chr13	1671979	1671988	Hornet-small	47	.	FR=31;RR=16;InsRegion=1671439-1672195;FILTER=in_repeat
Chr1	396675	396679	Hornet-small	12	.	FR=8;RR=4;InsRegion=396149-397072;FILTER=strand_bias
Chr2	3106789	3106791	Hornet-small	32	.	FR=15;RR=17;InsRegion=3106324-3107074;FILTER=in_repeat
Chr4	2919286	2919296	Hornet-small	491	.	FR=225;RR=266;InsRegion=2918637-2919852;FILTER=PASS
Chr5	310284	310333	Hornet-small	151	.	FR=14;RR=137;InsRegion=310102-311013;FILTER=in_repeat,strand_bias
Chr5	478385	478395	Hornet-small	49	.	FR=24;RR=25;InsRegion=477846-478844;FILTER=PASS
Chr7	4364707	4364719	Hornet-small	480	.	FR=225;RR=255;InsRegion=4363950-4365414;FILTER=PASS
S_14.12	16182	16190	Hornet-small	37	.	FR=24;RR=13;InsRegion=15735-16478;FILTER=in_repeat
S_14.25	866	874	Hornet-small	437	.	FR=217;RR=220;InsRegion=165-1525;FILTER=in_repeat
S_14.3	86506	86514	Hornet-small	29	.	FR=13;RR=16;InsRegion=86305-86797;FILTER=in_repeat
S_14.7	29496	29498	Hornet-small	52	.	FR=26;RR=26;InsRegion=29071-29764;FILTER=in_repeat
S_14.9	19314	19326	Hornet-small	301	.	FR=173;RR=128;InsRegion=18915-19865;FILTER=in_repeat
S_1n15.7	17401	17412	Hornet-small	259	.	FR=147;RR=112;InsRegion=16842-18019;FILTER=PASS
S_3.3	10888	10893	Hornet-small	51	.	FR=24;RR=27;InsRegion=10594-11439;FILTER=in_repeat
S_3.3	66491	66499	Hornet-small	75	.	FR=6;RR=69;InsRegion=66443-67679;FILTER=in_repeat,strand_bias
S_3n6.4	47151	47159	Hornet-small	42	.	FR=21;RR=21;InsRegion=46870-47699;FILTER=in_repeat
S_6.21	12140	12149	Hornet-small	226	.	FR=131;RR=95;InsRegion=11612-12501;FILTER=in_repeat
S_6.23	6	123	Hornet-small	64	.	FR=36;RR=28;InsRegion=0-124;FILTER=in_repeat
U_20	14584	14594	Hornet-small	469	.	FR=249;RR=220;InsRegion=13798-14942;FILTER=PASS
U_2	228586	228594	Hornet-small	20	.	FR=10;RR=10;InsRegion=228188-228980;FILTER=PASS
U_39	770	780	Hornet-small	498	.	FR=249;RR=249;InsRegion=100-1482;FILTER=PASS
U_7	79088	79096	Hornet-small	148	.	FR=6;RR=142;InsRegion=79040-80295;FILTER=in_repeat,strand_bias
U_9	10324	10337	Hornet-small	532	.	FR=275;RR=257;InsRegion=9585-10898;FILTER=PASS
Chr9	3075555	3075674	Hop2	8	.	FR=4;RR=4;InsRegion=3075547-3075675;FILTER=weak_evidence
S_15.4	58810	59292	Hop2	155	.	FR=90;RR=65;InsRegion=58800-59317;FILTER=in_repeat
S_2.4	11983	12353	Hop2	253	.	FR=237;RR=16;InsRegion=11282-12529;FILTER=in_repeat,strand_bias
S_3.20	7986	8153	Hop2	201	.	FR=121;RR=80;InsRegion=7443-8170;FILTER=in_repeat
S_3n6.19	4716	4724	Hop2	387	.	FR=179;RR=208;InsRegion=4077-5276;FILTER=in_repeat
S_6.21	11224	11379	Hop2	337	.	FR=21;RR=316;InsRegion=11084-12501;FILTER=in_repeat,strand_bias
Chr10	3054463	3054674	Fot1Active	57	.	FR=10;RR=47;InsRegion=3054454-3054919;FILTER=in_repeat,strand_bias
Chr1	167240	167342	Fot1Active	22	.	FR=17;RR=5;InsRegion=167226-167345;FILTER=in_repeat,strand_bias
Chr12	1067691	1067803	Fot1Active	10	.	FR=6;RR=4;InsRegion=1067686-1067812;FILTER=in_repeat,strand_bias
Chr4	5049730	5049732	Fot1Active	20	.	FR=8;RR=12;InsRegion=5049279-5050063;FILTER=PASS
Chr4	5275722	5275909	Fot1Active	52	.	FR=15;RR=37;InsRegion=5275715-5276194;FILTER=strand_bias
Chr5	471980	472426	Fot1Active	243	.	FR=7;RR=236;InsRegion=471868-472441;FILTER=in_repeat,strand_bias
Chr5	4788599	4788835	Fot1Active	436	.	FR=195;RR=241;InsRegion=4788059-4789311;FILTER=in_repeat
Chr5	4929637	4930031	Fot1Active	52	.	FR=27;RR=25;InsRegion=4929604-4930062;FILTER=in_repeat
Chr7	173428	173474	Fot1Active	417	.	FR=170;RR=247;InsRegion=172932-174144;FILTER=in_repeat
Chr8	4002483	4002554	Fot1Active	18	.	FR=6;RR=12;InsRegion=4002474-4002557;FILTER=in_repeat,strand_bias
Chr8	4025706	4025962	Fot1Active	286	.	FR=8;RR=278;InsRegion=4025701-4027298;FILTER=in_repeat,strand_bias
Chr9	299980	300042	Fot1Active	436	.	FR=189;RR=247;InsRegion=299410-300908;FILTER=in_repeat
Chr9	3007636	3007727	Fot1Active	13	.	FR=4;RR=9;InsRegion=3007590-3007770;FILTER=in_repeat,strand_bias
Chr9	426629	427691	Fot1Active	888	.	FR=451;RR=437;InsRegion=426102-427709;FILTER=in_repeat
S_14.2	102665	102806	Fot1Active	215	.	FR=209;RR=6;InsRegion=102250-102825;FILTER=in_repeat,strand_bias
S_14.23	31	190	Fot1Active	18	.	FR=7;RR=11;InsRegion=11-246;FILTER=PASS
S_14.31	12870	13089	Fot1Active	49	.	FR=44;RR=5;InsRegion=12520-13090;FILTER=in_repeat,strand_bias
S_14.46	4723	4866	Fot1Active	17	.	FR=9;RR=8;InsRegion=4705-4905;FILTER=in_repeat
S_15.11	14602	14685	Fot1Active	18	.	FR=8;RR=10;InsRegion=14520-14837;FILTER=in_repeat
S_15.14	22228	22486	Fot1Active	260	.	FR=10;RR=250;InsRegion=22133-23120;FILTER=in_repeat,strand_bias
S_15.24	4339	4399	Fot1Active	237	.	FR=184;RR=53;InsRegion=4007-4448;FILTER=in_repeat,strand_bias
S_15.2	50209	50394	Fot1Active	52	.	FR=36;RR=16;InsRegion=49883-50403;FILTER=in_repeat,strand_bias
S_15.9	38678	38780	Fot1Active	11	.	FR=5;RR=6;InsRegion=38648-38794;FILTER=in_repeat
S_1n15.14	12932	13015	Fot1Active	268	.	FR=240;RR=28;InsRegion=12330-13018;FILTER=in_repeat,strand_bias
S_1n15.1	74618	74836	Fot1Active	31	.	FR=21;RR=10;InsRegion=74323-74850;FILTER=in_repeat,strand_bias
S_1n15.18	383	397	Fot1Active	404	.	FR=145;RR=259;InsRegion=2-988;FILTER=PASS
S_1n15.2	2773	2776	Fot1Active	202	.	FR=4;RR=198;InsRegion=2701-4576;FILTER=in_repeat,strand_bias
S_1n15.2	5280	5518	Fot1Active	34	.	FR=26;RR=8;InsRegion=5179-5635;FILTER=in_repeat,strand_bias
S_1n15.5	14951	15115	Fot1Active	533	.	FR=24;RR=509;InsRegion=14949-15829;FILTER=in_repeat,strand_bias
S_2.4	170196	170240	Fot1Active	182	.	FR=124;RR=58;InsRegion=169705-170838;FILTER=in_repeat
S_3.10	17587	17809	Fot1Active	38	.	FR=8;RR=30;InsRegion=17487-18282;FILTER=in_repeat,strand_bias
S_3.2	112692	112926	Fot1Active	281	.	FR=8;RR=273;InsRegion=112652-113212;FILTER=in_repeat,strand_bias
S_3.2	40269	40273	Fot1Active	363	.	FR=257;RR=106;InsRegion=39732-40443;FILTER=PASS
S_3.3	65506	65684	Fot1Active	51	.	FR=17;RR=34;InsRegion=65462-66022;FILTER=in_repeat
S_3n6.21	28501	28653	Fot1Active	236	.	FR=194;RR=42;InsRegion=27977-28656;FILTER=in_repeat,strand_bias
S_3n6.32	16998	17361	Fot1Active	187	.	FR=114;RR=73;InsRegion=16730-17656;FILTER=in_repeat
S_3n6.34	13598	13788	Fot1Active	33	.	FR=8;RR=25;InsRegion=13545-13818;FILTER=in_repeat,strand_bias
S_3n6.38	4443	4513	Fot1Active	48	.	FR=21;RR=27;InsRegion=3869-4927;FILTER=in_repeat
S_3n6.44	3963	4004	Fot1Active	42	.	FR=5;RR=37;InsRegion=3953-4271;FILTER=in_repeat,strand_bias
S_3n6.46	6394	6508	Fot1Active	135	.	FR=67;RR=68;InsRegion=6105-6509;FILTER=in_repeat
S_3n6.60	93	145	Fot1Active	240	.	FR=31;RR=209;InsRegion=9-796;FILTER=in_repeat,strand_bias
S_3n6.64	4870	4984	Fot1Active	15	.	FR=4;RR=11;InsRegion=4850-4993;FILTER=in_repeat,strand_bias
S_6.21	4334	4425	Fot1Active	28	.	FR=10;RR=18;InsRegion=4332-4431;FILTER=in_repeat,strand_bias
S_6.2	82568	82570	Fot1Active	492	.	FR=245;RR=247;InsRegion=82168-83162;FILTER=in_repeat
S_6.2	96477	96987	Fot1Active	174	.	FR=93;RR=81;InsRegion=95849-97450;FILTER=in_repeat
S_6.37	9	63	Fot1Active	240	.	FR=10;RR=230;InsRegion=1-669;FILTER=strand_bias
S_6.39	5963	6017	Fot1Active	41	.	FR=35;RR=6;InsRegion=5657-6052;FILTER=strand_bias
S_6.8	9355	9796	Fot1Active	46	.	FR=20;RR=26;InsRegion=9327-9807;FILTER=in_repeat
U_115	376	444	Fot1Active	14	.	FR=10;RR=4;InsRegion=251-465;FILTER=strand_bias
U_12	3	59	Fot1Active	213	.	FR=6;RR=207;InsRegion=2-749;FILTER=in_repeat,strand_bias
U_16	28	88	Fot1Active	203	.	FR=12;RR=191;InsRegion=6-553;FILTER=in_repeat,strand_bias
U_24	8	88	Fot1Active	244	.	FR=11;RR=233;InsRegion=2-585;FILTER=in_repeat,strand_bias
U_34	6653	6738	Fot1Active	15	.	FR=10;RR=5;InsRegion=6555-6876;FILTER=strand_bias
U_37	12835	13114	Fot1Active	34	.	FR=25;RR=9;InsRegion=12732-13117;FILTER=in_repeat,strand_bias
U_38	13610	13725	Fot1Active	174	.	FR=6;RR=168;InsRegion=13607-14171;FILTER=strand_bias
U_47	2178	2347	Fot1Active	46	.	FR=21;RR=25;InsRegion=1912-2577;FILTER=in_repeat
U_53	1541	1733	Fot1Active	49	.	FR=29;RR=20;InsRegion=1446-1740;FILTER=in_repeat
U_57	5	59	Fot1Active	263	.	FR=12;RR=251;InsRegion=0-598;FILTER=in_repeat,strand_bias
U_6	89649	89842	Fot1Active	13	.	FR=9;RR=4;InsRegion=89645-89926;FILTER=in_repeat,strand_bias
U_71	3493	3682	Fot1Active	174	.	FR=159;RR=15;InsRegion=3331-3685;FILTER=in_repeat,strand_bias
U_7	78044	78273	Fot1Active	71	.	FR=15;RR=56;InsRegion=77928-78535;FILTER=in_repeat,strand_bias
U_89	46	229	Fot1Active	23	.	FR=8;RR=15;InsRegion=5-247;FILTER=strand_bias
U_9	71986	72398	Fot1Active	130	.	FR=10;RR=120;InsRegion=71898-72406;FILTER=in_repeat,strand_bias
S_14.34	3	59	Gollum-full	297	.	FR=32;RR=265;InsRegion=1-731;FILTER=in_repeat,strand_bias
S_14.9	35821	36065	Gollum-full	877	.	FR=542;RR=335;InsRegion=35490-36078;FILTER=in_repeat
S_15.8	39678	39735	Gollum-full	206	.	FR=193;RR=13;InsRegion=39438-39739;FILTER=in_repeat,strand_bias
S_1n15.16	12	241	Gollum-full	386	.	FR=103;RR=283;InsRegion=0-577;FILTER=in_repeat
S_2.4	12080	12161	Gollum-full	51	.	FR=11;RR=40;InsRegion=11599-12805;FILTER=in_repeat,strand_bias
S_3.13	16425	16438	Gollum-full	108	.	FR=67;RR=41;InsRegion=15947-16952;FILTER=PASS
S_3.2	30044	30643	Gollum-full	245	.	FR=34;RR=211;InsRegion=30037-30732;FILTER=in_repeat,strand_bias
S_3n6.15	24952	24956	Gollum-full	214	.	FR=5;RR=209;InsRegion=24859-25544;FILTER=strand_bias
S_3n6.5	58574	59022	Gollum-full	1215	.	FR=63;RR=1152;InsRegion=58158-59908;FILTER=in_repeat,strand_bias
S_3n6.5	62590	63071	Gollum-full	14	.	FR=8;RR=6;InsRegion=62565-63413;FILTER=in_repeat
S_6.12	23	86	Gollum-full	87	.	FR=21;RR=66;InsRegion=15-195;FILTER=in_repeat,strand_bias
S_6.14	28732	28971	Gollum-full	228	.	FR=125;RR=103;InsRegion=28286-28985;FILTER=in_repeat
U_20	200	215	Gollum-full	245	.	FR=24;RR=221;InsRegion=75-730;FILTER=strand_bias
S_14.9	19290	19386	Merry	68	.	FR=30;RR=38;InsRegion=19224-19395;FILTER=in_repeat
S_3n6.28	4171	4418	Merry	102	.	FR=9;RR=93;InsRegion=3805-5000;FILTER=in_repeat,strand_bias
S_3.17	1618	1798	Tfo1	66	.	FR=45;RR=21;InsRegion=1584-1804;FILTER=in_repeat,strand_bias
S_3n6.1	181868	182079	Tfo1	158	.	FR=108;RR=50;InsRegion=181772-182102;FILTER=in_repeat
S_6.23	8	449	Tfo1	167	.	FR=88;RR=79;InsRegion=7-579;FILTER=in_repeat
Chr10	3054620	3054623	FoxyAJ250814	29	.	FR=5;RR=24;InsRegion=3054455-3055170;FILTER=strand_bias
Chr4	3302543	3302561	FoxyAJ250814	83	.	FR=57;RR=26;InsRegion=3302062-3302687;FILTER=PASS
Chr7	4362955	4363261	FoxyAJ250814	31	.	FR=25;RR=6;InsRegion=4362926-4363321;FILTER=in_repeat,strand_bias
Chr7	505516	505624	FoxyAJ250814	196	.	FR=77;RR=119;InsRegion=505048-506340;FILTER=in_repeat
rDNA	37	55	FoxyAJ250814	412	.	FR=37;RR=375;InsRegion=0-1217;FILTER=strand_bias
S_14.1	108669	108686	FoxyAJ250814	63	.	FR=28;RR=35;InsRegion=108542-109077;FILTER=PASS
S_14.3	52886	52898	FoxyAJ250814	99	.	FR=71;RR=28;InsRegion=52008-53234;FILTER=strand_bias
S_14.6	16681	16732	FoxyAJ250814	15	.	FR=10;RR=5;InsRegion=16429-16855;FILTER=in_repeat,strand_bias
S_14.63	22	101	FoxyAJ250814	200	.	FR=146;RR=54;InsRegion=0-162;FILTER=in_repeat
S_14.7	15634	15649	FoxyAJ250814	85	.	FR=49;RR=36;InsRegion=15084-15877;FILTER=PASS
S_15.2	8026	8038	FoxyAJ250814	17	.	FR=12;RR=5;InsRegion=7885-8190;FILTER=strand_bias
S_2.4	101468	101629	FoxyAJ250814	319	.	FR=258;RR=61;InsRegion=101351-101793;FILTER=in_repeat,strand_bias
S_2.4	256103	256270	FoxyAJ250814	19	.	FR=13;RR=6;InsRegion=256071-256300;FILTER=in_repeat,strand_bias
S_3n6.1	171985	172002	FoxyAJ250814	118	.	FR=48;RR=70;InsRegion=171855-172571;FILTER=PASS
S_3n6.32	14041	14057	FoxyAJ250814	125	.	FR=83;RR=42;InsRegion=13583-14284;FILTER=PASS
S_3n6.7	47837	47854	FoxyAJ250814	834	.	FR=421;RR=413;InsRegion=47250-48441;FILTER=PASS
Chr12	937403	937684	HopAY267761	212	.	FR=16;RR=196;InsRegion=937347-938178;FILTER=in_repeat,strand_bias
Chr13	1671979	1672265	HopAY267761	203	.	FR=187;RR=16;InsRegion=1671289-1672312;FILTER=in_repeat,strand_bias
Chr2	3105815	3105828	HopAY267761	9	.	FR=4;RR=5;InsRegion=3105455-3106362;FILTER=in_repeat,weak_evidence
S_14.15	13825	13951	HopAY267761	158	.	FR=113;RR=45;InsRegion=13335-13959;FILTER=PASS
S_14.15	8111	8248	HopAY267761	231	.	FR=7;RR=224;InsRegion=8110-8755;FILTER=strand_bias
S_14.7	29254	29775	HopAY267761	229	.	FR=194;RR=35;InsRegion=29051-29896;FILTER=in_repeat,strand_bias
S_15.2	27374	27611	HopAY267761	273	.	FR=194;RR=79;InsRegion=27104-27753;FILTER=in_repeat
S_15.4	59086	59292	HopAY267761	182	.	FR=127;RR=55;InsRegion=58800-59317;FILTER=in_repeat
S_15.9	10046	10173	HopAY267761	413	.	FR=166;RR=247;InsRegion=10045-10222;FILTER=in_repeat
S_3.3	10683	10889	HopAY267761	222	.	FR=18;RR=204;InsRegion=10592-11439;FILTER=in_repeat,strand_bias
S_3n6.4	78574	78634	HopAY267761	170	.	FR=166;RR=4;InsRegion=78132-78666;FILTER=in_repeat,strand_bias
S_3n6.59	97	178	HopAY267761	81	.	FR=6;RR=75;InsRegion=84-392;FILTER=strand_bias
S_6.12	32791	33055	HopAY267761	81	.	FR=39;RR=42;InsRegion=32541-33200;FILTER=in_repeat
S_6.21	12879	13265	HopAY267761	351	.	FR=273;RR=78;InsRegion=12876-13520;FILTER=in_repeat,strand_bias
Chr10	3059865	3060075	MAGGY	284	.	FR=223;RR=61;InsRegion=3059155-3060108;FILTER=in_repeat,strand_bias
Chr2	4280701	4280793	MAGGY	243	.	FR=86;RR=157;InsRegion=4280136-4281457;FILTER=PASS
Chr4	5281549	5281806	MAGGY	293	.	FR=240;RR=53;InsRegion=5281385-5281870;FILTER=in_repeat,strand_bias
Chr9	124	197	MAGGY	85	.	FR=5;RR=80;InsRegion=103-623;FILTER=strand_bias
S_2.4	51756	51966	MAGGY	273	.	FR=56;RR=217;InsRegion=51550-52208;FILTER=in_repeat,strand_bias
S_3.3	65618	65896	MAGGY	285	.	FR=15;RR=270;InsRegion=65328-66178;FILTER=in_repeat,strand_bias
S_3.3	70736	71050	MAGGY	263	.	FR=216;RR=47;InsRegion=70734-71053;FILTER=in_repeat,strand_bias
U_53	5176	5275	MAGGY	24	.	FR=13;RR=11;InsRegion=5173-5276;FILTER=in_repeat
U_7	83495	83706	MAGGY	261	.	FR=205;RR=56;InsRegion=83386-83851;FILTER=in_repeat,strand_bias
S_14.51	818	1091	Gollum-Fv1	159	.	FR=144;RR=15;InsRegion=817-1095;FILTER=in_repeat,strand_bias
S_14.31	32	338	MarsuAF076630	218	.	FR=98;RR=120;InsRegion=0-565;FILTER=in_repeat
S_3n6.22	25964	26362	MarsuAF076630	217	.	FR=111;RR=106;InsRegion=25665-26420;FILTER=in_repeat
S_3n6.4	73697	73768	MarsuAF076630	230	.	FR=5;RR=225;InsRegion=73673-74933;FILTER=strand_bias
Chr11	2275035	2275184	hAT210-short-Active	24	.	FR=8;RR=16;InsRegion=2275028-2275492;FILTER=strand_bias
Chr4	4920663	4920877	hAT210-short-Active	16	.	FR=12;RR=4;InsRegion=4920389-4920882;FILTER=in_repeat,strand_bias
Chr4	5281611	5281683	hAT210-short-Active	17	.	FR=9;RR=8;InsRegion=5281257-5281812;FILTER=in_repeat
Chr7	4138490	4138646	hAT210-short-Active	32	.	FR=21;RR=11;InsRegion=4138410-4138651;FILTER=strand_bias
S_14.3	1317	1401	hAT210-short-Active	33	.	FR=18;RR=15;InsRegion=1156-1402;FILTER=in_repeat
S_14.33	50	345	hAT210-short-Active	139	.	FR=25;RR=114;InsRegion=8-595;FILTER=in_repeat,strand_bias
S_14.3	7162	7292	hAT210-short-Active	87	.	FR=79;RR=8;InsRegion=6739-7294;FILTER=strand_bias
S_15.12	16058	16280	hAT210-short-Active	262	.	FR=92;RR=170;InsRegion=16042-16353;FILTER=in_repeat
S_1n15.14	12932	13015	hAT210-short-Active	272	.	FR=238;RR=34;InsRegion=12450-13018;FILTER=in_repeat,strand_bias
S_1n15.14	229	298	hAT210-short-Active	22	.	FR=12;RR=10;InsRegion=44-361;FILTER=PASS
S_1n15.2	2773	2776	hAT210-short-Active	42	.	FR=32;RR=10;InsRegion=2227-2845;FILTER=in_repeat,strand_bias
S_1n15.2	36838	36964	hAT210-short-Active	20	.	FR=12;RR=8;InsRegion=36758-36991;FILTER=PASS
S_1n15.2	4647	4965	hAT210-short-Active	186	.	FR=34;RR=152;InsRegion=4572-5672;FILTER=in_repeat,strand_bias
S_1n15.2	6568	6894	hAT210-short-Active	146	.	FR=80;RR=66;InsRegion=6566-6918;FILTER=in_repeat
S_3.1	139840	139843	hAT210-short-Active	38	.	FR=14;RR=24;InsRegion=139742-140249;FILTER=in_repeat
S_3.3	65498	65618	hAT210-short-Active	36	.	FR=4;RR=32;InsRegion=65328-66002;FILTER=strand_bias
S_3n6.11	28103	28376	hAT210-short-Active	53	.	FR=26;RR=27;InsRegion=27990-28377;FILTER=in_repeat
S_3n6.35	5234	5309	hAT210-short-Active	74	.	FR=25;RR=49;InsRegion=5232-5310;FILTER=PASS
S_3n6.41	15864	15872	hAT210-short-Active	252	.	FR=24;RR=228;InsRegion=15789-16348;FILTER=in_repeat,strand_bias
S_3n6.59	5918	5921	hAT210-short-Active	270	.	FR=177;RR=93;InsRegion=5533-6224;FILTER=in_repeat
S_6.12	10071	10151	hAT210-short-Active	37	.	FR=25;RR=12;InsRegion=10042-10329;FILTER=in_repeat,strand_bias
S_6.8	8846	9252	hAT210-short-Active	232	.	FR=119;RR=113;InsRegion=8844-9275;FILTER=in_repeat
U_10	82036	82201	hAT210-short-Active	98	.	FR=78;RR=20;InsRegion=81606-82256;FILTER=in_repeat,strand_bias
U_1	28592	28661	hAT210-short-Active	10	.	FR=6;RR=4;InsRegion=28584-28670;FILTER=in_repeat,strand_bias
U_20	6263	6473	hAT210-short-Active	180	.	FR=80;RR=100;InsRegion=5832-6958;FILTER=in_repeat
U_20	799	989	hAT210-short-Active	337	.	FR=272;RR=65;InsRegion=215-1334;FILTER=strand_bias
U_27	49	167	hAT210-short-Active	15	.	FR=11;RR=4;InsRegion=5-187;FILTER=strand_bias
U_37	14370	14473	hAT210-short-Active	9	.	FR=5;RR=4;InsRegion=14368-14481;FILTER=in_repeat,weak_evidence
U_9	47631	47708	hAT210-short-Active	16	.	FR=10;RR=6;InsRegion=47624-47716;FILTER=in_repeat,strand_bias
U_9	61817	61854	hAT210-short-Active	24	.	FR=14;RR=10;InsRegion=61656-61855;FILTER=in_repeat
U_9	63301	63510	hAT210-short-Active	59	.	FR=35;RR=24;InsRegion=63199-63562;FILTER=in_repeat
U_9	64058	64168	hAT210-short-Active	47	.	FR=4;RR=43;InsRegion=64056-64766;FILTER=in_repeat,strand_bias
S_14.62	6	234	Fot3	522	.	FR=212;RR=310;InsRegion=0-357;FILTER=in_repeat
S_15.14	16649	16865	Fot3	111	.	FR=54;RR=57;InsRegion=16637-16871;FILTER=in_repeat
S_15.25	3852	3896	Fot3	38	.	FR=24;RR=14;InsRegion=3464-3946;FILTER=in_repeat
S_3n6.23	20085	20447	Fot3	135	.	FR=58;RR=77;InsRegion=20083-20454;FILTER=in_repeat
S_6.39	1743	1775	Fot3	9	.	FR=5;RR=4;InsRegion=1697-1856;FILTER=in_repeat,weak_evidence
U_83	1498	1694	Fot3	49	.	FR=36;RR=13;InsRegion=1167-1699;FILTER=in_repeat,strand_bias
Chr10	2007694	2008144	Han-full	526	.	FR=473;RR=53;InsRegion=2007260-2008146;FILTER=in_repeat,strand_bias
Chr10	2683519	2684035	Han-full	461	.	FR=261;RR=200;InsRegion=2682956-2684584;FILTER=in_repeat
Chr13	580232	580420	Han-full	362	.	FR=183;RR=179;InsRegion=579551-580971;FILTER=in_repeat
Chr4	3587179	3587704	Han-full	549	.	FR=242;RR=307;InsRegion=3586803-3588139;FILTER=in_repeat
Chr4	4631562	4631769	Han-full	464	.	FR=45;RR=419;InsRegion=4631363-4632513;FILTER=in_repeat,strand_bias
Chr4	4635337	4636761	Han-full	593	.	FR=451;RR=142;InsRegion=4635160-4636762;FILTER=in_repeat
Chr5	4708135	4708609	Han-full	414	.	FR=189;RR=225;InsRegion=4707688-4709077;FILTER=in_repeat
Chr8	85409	85892	Han-full	437	.	FR=209;RR=228;InsRegion=84856-86296;FILTER=in_repeat
S_14.10	31797	31938	Han-full	45	.	FR=14;RR=31;InsRegion=31771-31951;FILTER=in_repeat,strand_bias
S_14.28	1173	1466	Han-full	173	.	FR=88;RR=85;InsRegion=992-1668;FILTER=in_repeat
S_14.38	3165	3173	Han-full	466	.	FR=237;RR=229;InsRegion=2633-3822;FILTER=PASS
S_14.40	6510	6524	Han-full	32	.	FR=5;RR=27;InsRegion=6085-6587;FILTER=in_repeat,strand_bias
S_14.41	3991	4032	Han-full	107	.	FR=13;RR=94;InsRegion=3542-4782;FILTER=in_repeat,strand_bias
S_14.57	2236	2439	Han-full	198	.	FR=157;RR=41;InsRegion=1848-2460;FILTER=in_repeat,strand_bias
S_15.16	14602	14812	Han-full	98	.	FR=53;RR=45;InsRegion=14598-14813;FILTER=in_repeat
S_2.4	64877	65677	Han-full	181	.	FR=48;RR=133;InsRegion=64876-66790;FILTER=in_repeat,strand_bias
S_3n6.1	181868	182079	Han-full	214	.	FR=164;RR=50;InsRegion=181579-182102;FILTER=in_repeat,strand_bias
S_6.22	3224	3307	Han-full	892	.	FR=6;RR=886;InsRegion=3212-4985;FILTER=in_repeat,strand_bias
S_6.2	70670	70681	Han-full	174	.	FR=19;RR=155;InsRegion=70520-71219;FILTER=strand_bias
S_6.39	1695	1856	Han-full	143	.	FR=88;RR=55;InsRegion=1690-1930;FILTER=in_repeat
S_6.5	17813	17818	Han-full	136	.	FR=45;RR=91;InsRegion=17231-18113;FILTER=PASS
U_14	12307	12801	Han-full	254	.	FR=149;RR=105;InsRegion=11864-13189;FILTER=in_repeat
U_19	1875	2983	Han-full	704	.	FR=177;RR=527;InsRegion=1807-3054;FILTER=in_repeat
U_43	92	706	Han-full	482	.	FR=378;RR=104;InsRegion=27-780;FILTER=in_repeat,strand_bias
U_48	1211	1459	Han-full	152	.	FR=101;RR=51;InsRegion=945-1471;FILTER=in_repeat
S_15.22	3	56	Drifter2	477	.	FR=11;RR=466;InsRegion=2-833;FILTER=in_repeat,strand_bias
U_20	11	72	Drifter2	223	.	FR=12;RR=211;InsRegion=0-613;FILTER=in_repeat,strand_bias
Chr11	1937776	1937914	SkippyFv	98	.	FR=40;RR=58;InsRegion=1937330-1937930;FILTER=in_repeat
Chr1	1527	1574	SkippyFv	17	.	FR=9;RR=8;InsRegion=1525-1575;FILTER=in_repeat
Chr12	2283807	2283927	SkippyFv	197	.	FR=151;RR=46;InsRegion=2283132-2284243;FILTER=strand_bias
Chr13	1380763	1380875	SkippyFv	70	.	FR=40;RR=30;InsRegion=1380525-1380882;FILTER=in_repeat
Chr13	1417907	1418160	SkippyFv	58	.	FR=16;RR=42;InsRegion=1417715-1418163;FILTER=in_repeat,strand_bias
Chr13	93788	93879	SkippyFv	16	.	FR=9;RR=7;InsRegion=93773-93886;FILTER=in_repeat
Chr4	5281625	5281756	SkippyFv	56	.	FR=52;RR=4;InsRegion=5281273-5281821;FILTER=in_repeat,strand_bias
Chr5	4929631	4930071	SkippyFv	101	.	FR=52;RR=49;InsRegion=4929599-4930074;FILTER=in_repeat
Chr5	883898	884003	SkippyFv	24	.	FR=20;RR=4;InsRegion=883373-884018;FILTER=in_repeat,strand_bias
Chr7	221857	221868	SkippyFv	11	.	FR=6;RR=5;InsRegion=221775-222033;FILTER=in_repeat
Chr7	2713756	2713867	SkippyFv	51	.	FR=5;RR=46;InsRegion=2713569-2714246;FILTER=in_repeat,strand_bias
S_14.23	96	442	SkippyFv	102	.	FR=24;RR=78;InsRegion=34-841;FILTER=in_repeat,strand_bias
S_14.31	8190	8268	SkippyFv	14	.	FR=10;RR=4;InsRegion=8123-8384;FILTER=in_repeat,strand_bias
S_1n15.1	74692	74776	SkippyFv	25	.	FR=18;RR=7;InsRegion=74381-74831;FILTER=strand_bias
S_1n15.2	6755	6859	SkippyFv	21	.	FR=11;RR=10;InsRegion=6677-6862;FILTER=in_repeat
S_2.1	11113	11208	SkippyFv	32	.	FR=10;RR=22;InsRegion=10927-11221;FILTER=in_repeat,strand_bias
S_2.1	7239	7307	SkippyFv	8	.	FR=4;RR=4;InsRegion=7226-7330;FILTER=in_repeat,weak_evidence
S_2.5	9484	9589	SkippyFv	41	.	FR=24;RR=17;InsRegion=9470-9653;FILTER=in_repeat
S_3.6	2	56	SkippyFv	183	.	FR=42;RR=141;InsRegion=0-263;FILTER=in_repeat,strand_bias
U_10	26276	26440	SkippyFv	60	.	FR=32;RR=28;InsRegion=25640-26851;FILTER=in_repeat
U_15	7549	7564	SkippyFv	16	.	FR=5;RR=11;InsRegion=7332-7655;FILTER=strand_bias
U_24	24880	24976	SkippyFv	79	.	FR=51;RR=28;InsRegion=24823-24990;FILTER=in_repeat
U_24	2814	3115	SkippyFv	74	.	FR=50;RR=24;InsRegion=2613-3209;FILTER=in_repeat
U_3	203462	203573	SkippyFv	68	.	FR=4;RR=64;InsRegion=203328-203675;FILTER=in_repeat,strand_bias
U_40	5896	6298	SkippyFv	41	.	FR=35;RR=6;InsRegion=5823-6369;FILTER=in_repeat,strand_bias
U_59	105	202	SkippyFv	65	.	FR=4;RR=61;InsRegion=89-702;FILTER=strand_bias
U_6	74822	75271	SkippyFv	120	.	FR=76;RR=44;InsRegion=74777-75272;FILTER=in_repeat
U_6	97340	97421	SkippyFv	51	.	FR=47;RR=4;InsRegion=96857-97423;FILTER=in_repeat,strand_bias
U_7	75312	75394	SkippyFv	11	.	FR=5;RR=6;InsRegion=75311-75489;FILTER=in_repeat
U_77	600	785	SkippyFv	58	.	FR=31;RR=27;InsRegion=599-789;FILTER=in_repeat
U_9	64559	64989	SkippyFv	412	.	FR=232;RR=180;InsRegion=64557-65196;FILTER=in_repeat
Chr10	2003635	2003638	NhORF4-like	18	.	FR=11;RR=7;InsRegion=2003404-2003867;FILTER=in_repeat
Chr4	3299961	3299974	NhORF4-like	114	.	FR=11;RR=103;InsRegion=3299716-3300305;FILTER=strand_bias
Chr9	3101373	3101376	NhORF4-like	23	.	FR=12;RR=11;InsRegion=3101212-3101633;FILTER=in_repeat
S_3.17	5175	5190	NhORF4-like	14	.	FR=7;RR=7;InsRegion=5006-5308;FILTER=in_repeat
S_3n6.28	18739	18740	NhORF4-like	79	.	FR=44;RR=35;InsRegion=18391-19002;FILTER=PASS
S_6.10	32709	32824	NhORF4-like	23	.	FR=16;RR=7;InsRegion=32588-32863;FILTER=in_repeat,strand_bias
S_6.18	9693	9701	NhORF4-like	43	.	FR=35;RR=8;InsRegion=9424-9999;FILTER=strand_bias
Chr11	1929084	1929323	Foret1X65452	189	.	FR=14;RR=175;InsRegion=1929082-1929865;FILTER=in_repeat,strand_bias
S_1n15.2	6779	6859	Foret1X65452	12	.	FR=6;RR=6;InsRegion=6753-6862;FILTER=in_repeat
U_10	27330	27416	Foret1X65452	18	.	FR=11;RR=7;InsRegion=27319-27420;FILTER=in_repeat
Chr10	2919550	2919604	Strider	454	.	FR=230;RR=224;InsRegion=2918849-2920192;FILTER=in_repeat
Chr2	556023	556258	Strider	9	.	FR=4;RR=5;InsRegion=555834-556540;FILTER=in_repeat,weak_evidence
Chr2	570217	570225	Strider	10	.	FR=4;RR=6;InsRegion=569881-570932;FILTER=in_repeat,strand_bias
Chr4	3341991	3342471	Strider	517	.	FR=489;RR=28;InsRegion=3341767-3342818;FILTER=in_repeat,strand_bias
Chr8	3590487	3590699	Strider	437	.	FR=202;RR=235;InsRegion=3589934-3591253;FILTER=in_repeat
S_14.28	32	173	Strider	183	.	FR=45;RR=138;InsRegion=0-499;FILTER=in_repeat,strand_bias
S_2.6	31642	31697	Strider	267	.	FR=251;RR=16;InsRegion=31117-31699;FILTER=in_repeat,strand_bias
S_3.6	27464	27472	Strider	438	.	FR=400;RR=38;InsRegion=26921-27685;FILTER=in_repeat,strand_bias
S_3n6.22	17136	17280	Strider	42	.	FR=38;RR=4;InsRegion=16601-17421;FILTER=in_repeat,strand_bias
U_18	11099	11406	Strider	511	.	FR=22;RR=489;InsRegion=11093-12098;FILTER=in_repeat,strand_bias
U_2	234239	234241	Strider	578	.	FR=216;RR=362;InsRegion=233813-235004;FILTER=PASS
U_29	3	57	Strider	230	.	FR=6;RR=224;InsRegion=1-631;FILTER=in_repeat,strand_bias
U_4	69588	69897	Strider	505	.	FR=29;RR=476;InsRegion=69539-70614;FILTER=in_repeat,strand_bias
U_53	34	64	Strider	217	.	FR=5;RR=212;InsRegion=2-620;FILTER=in_repeat,strand_bias
U_8	9417	9418	Strider	321	.	FR=103;RR=218;InsRegion=8920-9849;FILTER=PASS
Chr11	1929084	1929323	ForetFv	190	.	FR=14;RR=176;InsRegion=1929082-1929865;FILTER=in_repeat,strand_bias
Chr11	1937776	1937914	ForetFv	124	.	FR=40;RR=84;InsRegion=1937330-1938420;FILTER=in_repeat
Chr7	2712322	2712434	ForetFv	21	.	FR=14;RR=7;InsRegion=2712083-2712461;FILTER=in_repeat,strand_bias
Chr7	4138418	4138617	ForetFv	31	.	FR=7;RR=24;InsRegion=4138413-4138649;FILTER=strand_bias
S_3n6.16	17975	18129	ForetFv	27	.	FR=19;RR=8;InsRegion=17912-18137;FILTER=in_repeat,strand_bias
U_20	6248	6428	ForetFv	90	.	FR=75;RR=15;InsRegion=5842-6470;FILTER=strand_bias
U_20	766	894	ForetFv	72	.	FR=4;RR=68;InsRegion=764-1307;FILTER=strand_bias
U_40	5896	6298	ForetFv	41	.	FR=35;RR=6;InsRegion=5823-6369;FILTER=in_repeat,strand_bias
U_48	9058	9113	ForetFv	243	.	FR=237;RR=6;InsRegion=8507-9114;FILTER=in_repeat,strand_bias
U_9	44116	44189	ForetFv	53	.	FR=30;RR=23;InsRegion=44062-44222;FILTER=in_repeat
U_9	63301	63509	ForetFv	21	.	FR=14;RR=7;InsRegion=63295-63516;FILTER=in_repeat,strand_bias
Chr11	1709962	1710021	UnknownActive	186	.	FR=82;RR=104;InsRegion=1709278-1710598;FILTER=in_repeat
Chr12	940038	940040	UnknownActive	19	.	FR=12;RR=7;InsRegion=939427-940242;FILTER=strand_bias
Chr13	80506	80785	UnknownActive	818	.	FR=92;RR=726;InsRegion=80441-81566;FILTER=in_repeat,strand_bias
Chr4	265341	265467	UnknownActive	416	.	FR=329;RR=87;InsRegion=264725-266037;FILTER=in_repeat,strand_bias
Chr4	3283443	3283496	UnknownActive	208	.	FR=108;RR=100;InsRegion=3282820-3284135;FILTER=in_repeat
Chr4	332721	332774	UnknownActive	209	.	FR=106;RR=103;InsRegion=332002-333416;FILTER=in_repeat
Chr4	5092507	5092645	UnknownActive	203	.	FR=52;RR=151;InsRegion=5092230-5093077;FILTER=in_repeat,strand_bias
S_14.10	21628	21832	UnknownActive	17	.	FR=4;RR=13;InsRegion=21590-22265;FILTER=in_repeat,strand_bias
S_14.3	42548	42559	UnknownActive	102	.	FR=54;RR=48;InsRegion=41901-42784;FILTER=PASS
S_14.51	1297	1580	UnknownActive	191	.	FR=79;RR=112;InsRegion=1295-1700;FILTER=in_repeat
S_14.7	27119	27128	UnknownActive	24	.	FR=4;RR=20;InsRegion=26961-27508;FILTER=strand_bias
S_15.2	54457	54960	UnknownActive	399	.	FR=135;RR=264;InsRegion=54354-54961;FILTER=in_repeat
S_15.2	56236	56334	UnknownActive	35	.	FR=28;RR=7;InsRegion=56206-56342;FILTER=in_repeat,strand_bias
S_1n15.11	2362	2371	UnknownActive	143	.	FR=34;RR=109;InsRegion=2190-3026;FILTER=in_repeat,strand_bias
S_1n15.19	3870	4222	UnknownActive	267	.	FR=138;RR=129;InsRegion=3828-4453;FILTER=in_repeat
S_1n15.2	79147	79454	UnknownActive	165	.	FR=63;RR=102;InsRegion=79146-79558;FILTER=in_repeat
S_1n15.6	3582	3590	UnknownActive	144	.	FR=37;RR=107;InsRegion=3061-4108;FILTER=strand_bias
S_3.23	2991	3043	UnknownActive	235	.	FR=229;RR=6;InsRegion=2407-3046;FILTER=in_repeat,strand_bias
S_3n6.65	4	127	UnknownActive	297	.	FR=192;RR=105;InsRegion=0-557;FILTER=in_repeat
S_6.48	9	72	UnknownActive	234	.	FR=97;RR=137;InsRegion=0-742;FILTER=in_repeat
U_12	35939	35946	UnknownActive	212	.	FR=100;RR=112;InsRegion=35403-36505;FILTER=PASS
U_22	15409	15418	UnknownActive	146	.	FR=81;RR=65;InsRegion=14842-15849;FILTER=PASS
S_14.38	6224	6261	Sam	21	.	FR=5;RR=16;InsRegion=6006-6313;FILTER=strand_bias
S_1n15.2	5455	5630	Sam	56	.	FR=15;RR=41;InsRegion=5278-5670;FILTER=in_repeat,strand_bias
S_3n6.32	4550	4696	Sam	49	.	FR=34;RR=15;InsRegion=4505-4717;FILTER=in_repeat,strand_bias
S_3n6.59	5795	5990	Sam	100	.	FR=62;RR=38;InsRegion=5794-6005;FILTER=in_repeat
S_6.2	64427	64528	Sam	113	.	FR=68;RR=45;InsRegion=63792-64532;FILTER=in_repeat
S_14.56	402	457	MIMP1	208	.	FR=145;RR=63;InsRegion=0-820;FILTER=PASS
Chr2	4289535	4290011	Tac	195	.	FR=103;RR=92;InsRegion=4289531-4290012;FILTER=in_repeat
Chr5	4929599	4930081	Tac	195	.	FR=100;RR=95;InsRegion=4929596-4930083;FILTER=in_repeat
Chr5	905745	906217	Tac	145	.	FR=57;RR=88;InsRegion=905680-906224;FILTER=in_repeat
S_1n15.2	8952	9223	Tac	210	.	FR=121;RR=89;InsRegion=8740-9458;FILTER=in_repeat
S_3.1	139881	140086	Tac	24	.	FR=18;RR=6;InsRegion=139871-140239;FILTER=in_repeat,strand_bias
S_3.3	70866	70940	Tac	18	.	FR=14;RR=4;InsRegion=70534-71012;FILTER=in_repeat,strand_bias
S_6.29	8734	9206	Tac	171	.	FR=92;RR=79;InsRegion=8728-9209;FILTER=in_repeat
U_14	7773	7793	Tac	42	.	FR=8;RR=34;InsRegion=7672-8206;FILTER=strand_bias
U_38	13646	13742	Tac	116	.	FR=8;RR=108;InsRegion=13572-14061;FILTER=in_repeat,strand_bias
Chr2	554187	554196	Hornet	46	.	FR=21;RR=25;InsRegion=553901-554623;FILTER=in_repeat
Chr2	572675	572686	Hornet	63	.	FR=22;RR=41;InsRegion=572235-572985;FILTER=in_repeat
Chr4	3094460	3094470	Hornet	34	.	FR=16;RR=18;InsRegion=3094172-3094860;FILTER=in_repeat
Chr4	3341993	3342174	Hornet	44	.	FR=27;RR=17;InsRegion=3341813-3342416;FILTER=in_repeat
Chr8	17586	17807	Hornet	492	.	FR=253;RR=239;InsRegion=16992-18382;FILTER=in_repeat
S_14.20	6011	6021	Hornet	37	.	FR=18;RR=19;InsRegion=5729-6445;FILTER=in_repeat
S_14.3	57281	57291	Hornet	36	.	FR=12;RR=24;InsRegion=56996-57823;FILTER=in_repeat,strand_bias
S_3.5	44257	44268	Hornet	369	.	FR=186;RR=183;InsRegion=43202-45214;FILTER=in_repeat
S_3.9	4	58	Hornet	279	.	FR=40;RR=239;InsRegion=0-703;FILTER=in_repeat,strand_bias
S_3n6.1	50363	50596	Hornet	483	.	FR=7;RR=476;InsRegion=50293-51188;FILTER=in_repeat,strand_bias
S_3n6.28	18739	18744	Hornet	21	.	FR=10;RR=11;InsRegion=18531-18897;FILTER=PASS
U_18	11396	11406	Hornet	50	.	FR=19;RR=31;InsRegion=11124-11898;FILTER=in_repeat
U_25	26473	26527	Hornet	267	.	FR=246;RR=21;InsRegion=25724-26534;FILTER=in_repeat,strand_bias
U_29	17368	17377	Hornet	225	.	FR=99;RR=126;InsRegion=16248-18297;FILTER=in_repeat
U_3	137743	137752	Hornet	343	.	FR=152;RR=191;InsRegion=136564-138760;FILTER=in_repeat
U_32	4500	4885	Hornet	95	.	FR=73;RR=22;InsRegion=4297-5028;FILTER=in_repeat,strand_bias
U_32	6112	6310	Hornet	424	.	FR=420;RR=4;InsRegion=5615-6433;FILTER=in_repeat,strand_bias
U_4	69887	69897	Hornet	31	.	FR=20;RR=11;InsRegion=69614-70250;FILTER=in_repeat
S_14.30	4585	4875	Folyt1AF057141	113	.	FR=90;RR=23;InsRegion=4200-4973;FILTER=in_repeat,strand_bias
S_14.6	33559	33629	MGR583	125	.	FR=6;RR=119;InsRegion=33522-34819;FILTER=in_repeat,strand_bias
S_1n15.11	23252	23259	MGR583	34	.	FR=28;RR=6;InsRegion=22785-23367;FILTER=strand_bias
S_2.4	98907	99199	MGR583	26	.	FR=21;RR=5;InsRegion=98692-99369;FILTER=in_repeat,strand_bias
S_3.4	17217	17357	MGR583	10	.	FR=6;RR=4;InsRegion=17131-17412;FILTER=in_repeat,strand_bias
S_3n6.19	4460	4894	MGR583	472	.	FR=255;RR=217;InsRegion=4009-5204;FILTER=in_repeat
S_6.14	3231	3313	MGR583	389	.	FR=110;RR=279;InsRegion=2567-4133;FILTER=in_repeat
S_6.2	38898	39335	MGR583	367	.	FR=98;RR=269;InsRegion=38094-39745;FILTER=in_repeat
S_14.15	28455	28616	Fotnew	263	.	FR=176;RR=87;InsRegion=27911-28618;FILTER=in_repeat
S_15.14	24832	24892	Fotnew	187	.	FR=167;RR=20;InsRegion=24313-24928;FILTER=in_repeat,strand_bias
S_1n15.3	77293	79083	Fotnew	809	.	FR=401;RR=408;InsRegion=77264-79193;FILTER=in_repeat
S_2.1	91224	91382	Fotnew	61	.	FR=27;RR=34;InsRegion=91212-91386;FILTER=in_repeat
S_3.9	14566	14571	Fotnew	405	.	FR=189;RR=216;InsRegion=14130-15174;FILTER=PASS
S_3n6.46	33	93	Fotnew	217	.	FR=17;RR=200;InsRegion=0-753;FILTER=in_repeat,strand_bias
S_3n6.68	114	704	Fotnew	492	.	FR=102;RR=390;InsRegion=0-1227;FILTER=in_repeat,strand_bias
S_6.12	23	86	Fotnew	229	.	FR=32;RR=197;InsRegion=5-640;FILTER=in_repeat,strand_bias
Chr10	175779	175916	SkippyL34658	157	.	FR=91;RR=66;InsRegion=175425-176211;FILTER=PASS
Chr10	2901966	2902140	SkippyL34658	43	.	FR=23;RR=20;InsRegion=2901826-2902142;FILTER=in_repeat
Chr10	3131224	3131348	SkippyL34658	54	.	FR=41;RR=13;InsRegion=3131022-3131556;FILTER=in_repeat,strand_bias
Chr11	1935984	1936062	SkippyL34658	96	.	FR=11;RR=85;InsRegion=1935900-1936873;FILTER=in_repeat,strand_bias
Chr12	1067512	1067888	SkippyL34658	342	.	FR=202;RR=140;InsRegion=1067510-1067915;FILTER=in_repeat
Chr12	1075269	1075335	SkippyL34658	244	.	FR=71;RR=173;InsRegion=1074551-1075899;FILTER=in_repeat
Chr12	1314670	1314762	SkippyL34658	39	.	FR=13;RR=26;InsRegion=1314603-1314766;FILTER=strand_bias
Chr12	1329242	1329363	SkippyL34658	84	.	FR=33;RR=51;InsRegion=1329241-1329546;FILTER=in_repeat
Chr12	1336099	1336205	SkippyL34658	109	.	FR=54;RR=55;InsRegion=1336010-1336225;FILTER=in_repeat
Chr13	1371672	1371744	SkippyL34658	15	.	FR=10;RR=5;InsRegion=1371671-1371745;FILTER=in_repeat,strand_bias
Chr13	1380774	1380841	SkippyL34658	41	.	FR=24;RR=17;InsRegion=1380391-1380882;FILTER=in_repeat
Chr13	1726299	1726885	SkippyL34658	422	.	FR=212;RR=210;InsRegion=1725472-1727395;FILTER=in_repeat
Chr13	1730228	1730517	SkippyL34658	38	.	FR=23;RR=15;InsRegion=1730143-1730521;FILTER=in_repeat
Chr13	93788	93879	SkippyL34658	16	.	FR=9;RR=7;InsRegion=93773-93886;FILTER=in_repeat
Chr2	42896	43107	SkippyL34658	31	.	FR=17;RR=14;InsRegion=42865-43114;FILTER=in_repeat
Chr4	4920647	4920819	SkippyL34658	16	.	FR=4;RR=12;InsRegion=4920514-4920879;FILTER=in_repeat,strand_bias
Chr4	5275715	5275916	SkippyL34658	39	.	FR=5;RR=34;InsRegion=5275703-5276379;FILTER=strand_bias
Chr4	5281599	5281783	SkippyL34658	13	.	FR=7;RR=6;InsRegion=5281383-5281799;FILTER=in_repeat
Chr5	4929622	4930068	SkippyL34658	19	.	FR=7;RR=12;InsRegion=4929609-4930075;FILTER=in_repeat,strand_bias
Chr5	880897	880992	SkippyL34658	26	.	FR=10;RR=16;InsRegion=880839-881194;FILTER=in_repeat
Chr7	221782	221935	SkippyL34658	31	.	FR=18;RR=13;InsRegion=221775-221938;FILTER=in_repeat
Chr8	187104	187183	SkippyL34658	26	.	FR=12;RR=14;InsRegion=187096-187185;FILTER=in_repeat
Chr8	191962	192181	SkippyL34658	10	.	FR=4;RR=6;InsRegion=191937-192183;FILTER=in_repeat,strand_bias
S_14.23	1073	1080	SkippyL34658	298	.	FR=129;RR=169;InsRegion=460-1763;FILTER=in_repeat
S_14.31	8190	8268	SkippyL34658	13	.	FR=9;RR=4;InsRegion=8186-8384;FILTER=in_repeat,strand_bias
S_15.5	56809	56913	SkippyL34658	65	.	FR=36;RR=29;InsRegion=56801-56915;FILTER=in_repeat
S_2.1	11113	11208	SkippyL34658	53	.	FR=31;RR=22;InsRegion=10922-11221;FILTER=in_repeat
S_2.5	24159	24371	SkippyL34658	50	.	FR=19;RR=31;InsRegion=24154-24529;FILTER=in_repeat
S_2.5	32271	32452	SkippyL34658	25	.	FR=11;RR=14;InsRegion=32183-32610;FILTER=in_repeat
U_10	68814	69217	SkippyL34658	52	.	FR=41;RR=11;InsRegion=68398-69321;FILTER=in_repeat,strand_bias
U_11	71308	71844	SkippyL34658	79	.	FR=24;RR=55;InsRegion=71292-72852;FILTER=in_repeat,strand_bias
U_11	80587	80818	SkippyL34658	128	.	FR=35;RR=93;InsRegion=80306-80973;FILTER=in_repeat,strand_bias
U_13	35125	35531	SkippyL34658	37	.	FR=12;RR=25;InsRegion=35108-35606;FILTER=in_repeat,strand_bias
U_13	41908	42207	SkippyL34658	20	.	FR=11;RR=9;InsRegion=41906-42220;FILTER=in_repeat
U_13	42740	42843	SkippyL34658	15	.	FR=9;RR=6;InsRegion=42717-43023;FILTER=in_repeat
U_15	4769	5064	SkippyL34658	138	.	FR=80;RR=58;InsRegion=4340-5071;FILTER=in_repeat
U_16	54424	54521	SkippyL34658	19	.	FR=7;RR=12;InsRegion=54358-54522;FILTER=in_repeat,strand_bias
U_18	4187	4280	SkippyL34658	32	.	FR=20;RR=12;InsRegion=4172-4392;FILTER=in_repeat
U_21	32275	32350	SkippyL34658	8	.	FR=4;RR=4;InsRegion=32205-32351;FILTER=in_repeat,weak_evidence
U_23	21353	21463	SkippyL34658	24	.	FR=19;RR=5;InsRegion=21335-21468;FILTER=in_repeat,strand_bias
U_23	23523	23630	SkippyL34658	51	.	FR=23;RR=28;InsRegion=23354-23821;FILTER=in_repeat
U_24	8308	8541	SkippyL34658	45	.	FR=26;RR=19;InsRegion=8307-8543;FILTER=in_repeat
U_27	3092	3261	SkippyL34658	17	.	FR=6;RR=11;InsRegion=2942-3263;FILTER=in_repeat,strand_bias
U_27	8046	8363	SkippyL34658	30	.	FR=11;RR=19;InsRegion=7973-8542;FILTER=in_repeat
U_4	162529	162622	SkippyL34658	28	.	FR=23;RR=5;InsRegion=162185-162726;FILTER=in_repeat,strand_bias
U_45	1	597	SkippyL34658	257	.	FR=8;RR=249;InsRegion=0-727;FILTER=in_repeat,strand_bias
U_45	6543	6725	SkippyL34658	23	.	FR=14;RR=9;InsRegion=6541-6726;FILTER=in_repeat
U_64	2580	2685	SkippyL34658	58	.	FR=50;RR=8;InsRegion=2572-2686;FILTER=in_repeat,strand_bias
U_66	2	145	SkippyL34658	269	.	FR=54;RR=215;InsRegion=1-744;FILTER=in_repeat,strand_bias
U_66	2359	2444	SkippyL34658	46	.	FR=9;RR=37;InsRegion=1877-2712;FILTER=in_repeat,strand_bias
U_6	74898	75271	SkippyL34658	82	.	FR=68;RR=14;InsRegion=74891-75272;FILTER=in_repeat,strand_bias
U_6	95371	95546	SkippyL34658	29	.	FR=12;RR=17;InsRegion=95215-95632;FILTER=in_repeat
U_77	1916	2113	SkippyL34658	34	.	FR=20;RR=14;InsRegion=1830-2118;FILTER=in_repeat
U_82	1	57	SkippyL34658	250	.	FR=16;RR=234;InsRegion=0-606;FILTER=in_repeat,strand_bias
S_3n6.11	28247	28376	Fot2	37	.	FR=24;RR=13;InsRegion=28117-28377;FILTER=in_repeat
S_3n6.29	1176	1618	Fot2	145	.	FR=37;RR=108;InsRegion=1175-2755;FILTER=in_repeat,strand_bias
S_3n6.41	15781	16357	Fot2	2451	.	FR=818;RR=1633;InsRegion=15710-16358;FILTER=in_repeat
S_3n6.46	8384	8460	Fot2	23	.	FR=15;RR=8;InsRegion=8369-8465;FILTER=in_repeat,strand_bias
S_3n6.47	12978	13036	Fot2	247	.	FR=237;RR=10;InsRegion=12330-13038;FILTER=in_repeat,strand_bias
U_111	56	360	Fot2	597	.	FR=129;RR=468;InsRegion=54-362;FILTER=in_repeat,strand_bias
S_14.1	59928	60078	Gollum-Fv4	52	.	FR=21;RR=31;InsRegion=59927-60117;FILTER=in_repeat
S_14.38	1	88	Gollum-Fv4	179	.	FR=27;RR=152;InsRegion=0-604;FILTER=in_repeat,strand_bias
S_14.51	1104	1366	Gollum-Fv4	52	.	FR=38;RR=14;InsRegion=1102-1368;FILTER=in_repeat,strand_bias
S_14.9	35821	36065	Gollum-Fv4	811	.	FR=468;RR=343;InsRegion=35754-36077;FILTER=in_repeat
S_15.9	1294	1397	Gollum-Fv4	167	.	FR=82;RR=85;InsRegion=688-2014;FILTER=in_repeat
S_15.9	3	75	Gollum-Fv4	208	.	FR=63;RR=145;InsRegion=0-685;FILTER=in_repeat
S_1n15.16	8613	9092	Gollum-Fv4	224	.	FR=104;RR=120;InsRegion=8601-9305;FILTER=in_repeat
S_3n6.5	58574	58882	Gollum-Fv4	509	.	FR=61;RR=448;InsRegion=58158-59471;FILTER=in_repeat,strand_bias
S_6.14	28732	28971	Gollum-Fv4	190	.	FR=92;RR=98;InsRegion=28663-28984;FILTER=in_repeat
U_52	39	123	Gollum-Fv4	90	.	FR=14;RR=76;InsRegion=34-572;FILTER=in_repeat,strand_bias
Chr10	2932865	2933225	CopiaActive	316	.	FR=77;RR=239;InsRegion=2932637-2933680;FILTER=in_repeat,strand_bias
Chr10	2935127	2935294	CopiaActive	14	.	FR=4;RR=10;InsRegion=2935083-2935781;FILTER=in_repeat,strand_bias
Chr10	2936184	2936415	CopiaActive	9	.	FR=4;RR=5;InsRegion=2936065-2936465;FILTER=in_repeat,weak_evidence
Chr11	373552	373979	CopiaActive	346	.	FR=270;RR=76;InsRegion=372890-374075;FILTER=in_repeat,strand_bias
Chr13	457457	457878	CopiaActive	207	.	FR=170;RR=37;InsRegion=456955-457912;FILTER=in_repeat,strand_bias
Chr4	4631584	4631768	CopiaActive	35	.	FR=11;RR=24;InsRegion=4631570-4632124;FILTER=in_repeat,strand_bias
Chr4	4636566	4636761	CopiaActive	87	.	FR=75;RR=12;InsRegion=4636219-4636762;FILTER=in_repeat,strand_bias
Chr4	4768489	4768760	CopiaActive	375	.	FR=121;RR=254;InsRegion=4768114-4769546;FILTER=in_repeat
Chr9	3011928	3012402	CopiaActive	145	.	FR=132;RR=13;InsRegion=3011425-3012455;FILTER=in_repeat,strand_bias
Chr9	3105682	3105784	CopiaActive	36	.	FR=27;RR=9;InsRegion=3105314-3105880;FILTER=in_repeat,strand_bias
Chr9	441213	441665	CopiaActive	379	.	FR=58;RR=321;InsRegion=440981-441924;FILTER=in_repeat,strand_bias
Chr9	445722	446073	CopiaActive	206	.	FR=125;RR=81;InsRegion=445119-446359;FILTER=in_repeat
S_14.10	21539	22274	CopiaActive	281	.	FR=60;RR=221;InsRegion=21535-22303;FILTER=in_repeat,strand_bias
S_14.10	25918	26433	CopiaActive	316	.	FR=261;RR=55;InsRegion=25768-26493;FILTER=in_repeat,strand_bias
S_14.2	1	56	CopiaActive	223	.	FR=10;RR=213;InsRegion=0-529;FILTER=in_repeat,strand_bias
S_14.29	8086	8093	CopiaActive	480	.	FR=235;RR=245;InsRegion=7331-8697;FILTER=PASS
S_14.43	5031	5037	CopiaActive	278	.	FR=156;RR=122;InsRegion=4457-5418;FILTER=PASS
S_14.44	6556	6840	CopiaActive	198	.	FR=106;RR=92;InsRegion=5956-6877;FILTER=in_repeat
S_14.62	1362	1652	CopiaActive	297	.	FR=130;RR=167;InsRegion=1047-1689;FILTER=in_repeat
S_14.6	36475	36938	CopiaActive	369	.	FR=134;RR=235;InsRegion=36428-37062;FILTER=PASS
S_14.8	24279	24285	CopiaActive	463	.	FR=245;RR=218;InsRegion=23542-24857;FILTER=PASS
S_14.8	8961	9056	CopiaActive	34	.	FR=15;RR=19;InsRegion=8960-9061;FILTER=in_repeat
S_15.9	38560	38813	CopiaActive	181	.	FR=108;RR=73;InsRegion=38250-38877;FILTER=in_repeat
S_1n15.3	55041	55235	CopiaActive	29	.	FR=16;RR=13;InsRegion=54731-55297;FILTER=in_repeat
S_1n15.9	36056	36479	CopiaActive	236	.	FR=98;RR=138;InsRegion=35815-36494;FILTER=in_repeat
S_3.5	43650	43655	CopiaActive	162	.	FR=64;RR=98;InsRegion=42916-44237;FILTER=in_repeat
S_3n6.1	162751	163174	CopiaActive	285	.	FR=62;RR=223;InsRegion=162675-164086;FILTER=in_repeat,strand_bias
S_3n6.1	167038	167653	CopiaActive	377	.	FR=326;RR=51;InsRegion=166819-167718;FILTER=in_repeat,strand_bias
S_3n6.2	49804	50318	CopiaActive	342	.	FR=62;RR=280;InsRegion=49504-50376;FILTER=in_repeat,strand_bias
S_3n6.2	54161	54687	CopiaActive	244	.	FR=180;RR=64;InsRegion=53895-54948;FILTER=in_repeat
S_3n6.3	3	56	CopiaActive	272	.	FR=7;RR=265;InsRegion=0-713;FILTER=in_repeat,strand_bias
S_3n6.3	68089	69186	CopiaActive	269	.	FR=87;RR=182;InsRegion=68084-69192;FILTER=in_repeat
S_3n6.3	72462	72968	CopiaActive	349	.	FR=302;RR=47;InsRegion=72253-73060;FILTER=in_repeat,strand_bias
S_3n6.55	7559	7987	CopiaActive	210	.	FR=72;RR=138;InsRegion=7408-7996;FILTER=in_repeat
S_3n6.59	4601	4692	CopiaActive	10	.	FR=6;RR=4;InsRegion=4597-4694;FILTER=in_repeat,strand_bias
S_3n6.6	21	317	CopiaActive	189	.	FR=86;RR=103;InsRegion=0-600;FILTER=in_repeat
S_3n6.8	5325	5328	CopiaActive	291	.	FR=163;RR=128;InsRegion=4600-5788;FILTER=PASS
S_3n6.9	25844	25987	CopiaActive	59	.	FR=34;RR=25;InsRegion=25339-25996;FILTER=in_repeat
S_6.11	5719	5724	CopiaActive	443	.	FR=208;RR=235;InsRegion=5114-6340;FILTER=PASS
S_6.1	68675	68789	CopiaActive	39	.	FR=26;RR=13;InsRegion=68654-68860;FILTER=in_repeat,strand_bias
S_6.18	9298	9303	CopiaActive	276	.	FR=145;RR=131;InsRegion=8551-9703;FILTER=PASS
S_6.2	37534	37746	CopiaActive	359	.	FR=130;RR=229;InsRegion=37436-38257;FILTER=PASS
U_20	33730	33836	CopiaActive	162	.	FR=7;RR=155;InsRegion=33698-34895;FILTER=in_repeat,strand_bias
U_29	16760	16765	CopiaActive	172	.	FR=123;RR=49;InsRegion=15982-17150;FILTER=in_repeat
U_3	137133	137140	CopiaActive	159	.	FR=55;RR=104;InsRegion=136679-137879;FILTER=in_repeat
U_48	58	1512	CopiaActive	707	.	FR=274;RR=433;InsRegion=3-1553;FILTER=in_repeat
U_88	85	436	CopiaActive	233	.	FR=143;RR=90;InsRegion=0-792;FILTER=in_repeat
