# Supplementary material for: TEfinder: A Bioinformatics Pipeline for Detecting New Transposable Element Insertion Events in Next-Generation Sequencing Data
Source: Genes (Basel). 2021 Feb 4;12(2):224. doi: 10.3390/genes12020224 (PMC7914406; doi:10.3390/genes12020224)
Supplement: Supplementary file 1 [file genes-12-00224-s001.zip › Y3_TEinsertions.bed]

track name=TEfinder	type=bedDetail	description=FR:forward read, RR:reverse read, InsRegion:insertion region start and end positions, FILTER:comma separated filters
S_15.4	58810	59274	Hop2	170	.	FR=107;RR=63;InsRegion=58809-59324;FILTER=in_repeat
S_1n15.1	43373	43668	Hop2	187	.	FR=106;RR=81;InsRegion=43361-43669;FILTER=in_repeat
S_1n15.7	10197	10253	Hop2	13	.	FR=4;RR=9;InsRegion=10163-10676;FILTER=in_repeat,strand_bias
S_2.4	12004	12130	Hop2	196	.	FR=180;RR=16;InsRegion=11069-12442;FILTER=in_repeat,strand_bias
S_3.20	7986	8157	Hop2	165	.	FR=97;RR=68;InsRegion=7574-8170;FILTER=in_repeat
S_3n6.19	4716	4725	Hop2	383	.	FR=197;RR=186;InsRegion=4146-5339;FILTER=in_repeat
S_6.21	11226	12455	Hop2	467	.	FR=198;RR=269;InsRegion=11063-12655;FILTER=in_repeat
S_14.9	19281	19388	Merry	47	.	FR=27;RR=20;InsRegion=19221-19395;FILTER=in_repeat
S_14.31	18	341	MarsuAF076630	365	.	FR=166;RR=199;InsRegion=0-662;FILTER=in_repeat
S_14.9	21234	22184	MarsuAF076630	355	.	FR=38;RR=317;InsRegion=21146-22318;FILTER=in_repeat,strand_bias
S_3n6.4	73697	73758	MarsuAF076630	388	.	FR=8;RR=380;InsRegion=73673-76834;FILTER=strand_bias
U_94	449	451	MarsuAF076630	120	.	FR=112;RR=8;InsRegion=63-869;FILTER=in_repeat,strand_bias
S_3.17	1625	1802	Tfo1	75	.	FR=59;RR=16;InsRegion=1584-1803;FILTER=in_repeat,strand_bias
S_3n6.1	181867	182079	Tfo1	186	.	FR=130;RR=56;InsRegion=181772-182100;FILTER=in_repeat
S_15.22	3	56	Drifter2	481	.	FR=6;RR=475;InsRegion=0-683;FILTER=in_repeat,strand_bias
U_20	11	72	Drifter2	202	.	FR=12;RR=190;InsRegion=0-577;FILTER=in_repeat,strand_bias
S_15.13	1	1045	Fot2	780	.	FR=429;RR=351;InsRegion=0-1256;FILTER=in_repeat
S_1n15.3	11652	11986	Fot2	443	.	FR=202;RR=241;InsRegion=11552-11989;FILTER=in_repeat
S_2.2	16455	16531	Fot2	15	.	FR=10;RR=5;InsRegion=16449-16621;FILTER=in_repeat,strand_bias
S_3n6.3	84459	84537	Fot2	201	.	FR=191;RR=10;InsRegion=83986-84552;FILTER=in_repeat,strand_bias
S_3n6.47	12980	13034	Fot2	199	.	FR=192;RR=7;InsRegion=12515-13038;FILTER=in_repeat,strand_bias
Chr11	1937776	1937856	SkippyFv	91	.	FR=46;RR=45;InsRegion=1937199-1937930;FILTER=in_repeat
Chr12	2278041	2278255	SkippyFv	92	.	FR=21;RR=71;InsRegion=2277639-2278801;FILTER=in_repeat,strand_bias
Chr12	2279955	2280603	SkippyFv	311	.	FR=149;RR=162;InsRegion=2279812-2280883;FILTER=in_repeat
Chr12	2283831	2283926	SkippyFv	128	.	FR=99;RR=29;InsRegion=2283169-2284300;FILTER=strand_bias
Chr13	1377001	1377205	SkippyFv	35	.	FR=4;RR=31;InsRegion=1376940-1377295;FILTER=in_repeat,strand_bias
Chr13	1380613	1380875	SkippyFv	70	.	FR=36;RR=34;InsRegion=1380525-1380882;FILTER=in_repeat
Chr13	93776	93877	SkippyFv	11	.	FR=6;RR=5;InsRegion=93771-93885;FILTER=in_repeat
Chr2	4289581	4290004	SkippyFv	104	.	FR=47;RR=57;InsRegion=4289564-4290012;FILTER=in_repeat
Chr2	47166	47753	SkippyFv	31	.	FR=22;RR=9;InsRegion=47164-47821;FILTER=in_repeat,strand_bias
Chr4	5281657	5281774	SkippyFv	67	.	FR=62;RR=5;InsRegion=5281283-5281833;FILTER=in_repeat,strand_bias
Chr5	4929621	4930069	SkippyFv	90	.	FR=39;RR=51;InsRegion=4929609-4930072;FILTER=in_repeat
Chr5	883879	884001	SkippyFv	33	.	FR=27;RR=6;InsRegion=883376-884007;FILTER=in_repeat,strand_bias
Chr7	2684809	2684907	SkippyFv	11	.	FR=5;RR=6;InsRegion=2684808-2684932;FILTER=PASS
S_14.23	22	442	SkippyFv	73	.	FR=14;RR=59;InsRegion=2-816;FILTER=in_repeat,strand_bias
S_14.31	8189	8269	SkippyFv	17	.	FR=13;RR=4;InsRegion=8186-8383;FILTER=in_repeat,strand_bias
S_15.15	56	73	SkippyFv	126	.	FR=4;RR=122;InsRegion=0-385;FILTER=strand_bias
S_1n15.2	37270	37345	SkippyFv	9	.	FR=5;RR=4;InsRegion=37140-37348;FILTER=in_repeat,weak_evidence
S_1n15.2	6762	6858	SkippyFv	15	.	FR=8;RR=7;InsRegion=6574-6859;FILTER=in_repeat
S_2.1	11111	11201	SkippyFv	36	.	FR=8;RR=28;InsRegion=10915-11218;FILTER=in_repeat,strand_bias
S_2.4	57176	57364	SkippyFv	27	.	FR=23;RR=4;InsRegion=56876-57375;FILTER=strand_bias
S_3.6	14	56	SkippyFv	63	.	FR=48;RR=15;InsRegion=0-230;FILTER=in_repeat,strand_bias
S_6.8	9346	9795	SkippyFv	79	.	FR=37;RR=42;InsRegion=9333-9796;FILTER=in_repeat
U_10	26398	26565	SkippyFv	54	.	FR=43;RR=11;InsRegion=25636-26586;FILTER=in_repeat,strand_bias
U_10	52781	53108	SkippyFv	207	.	FR=156;RR=51;InsRegion=52664-53188;FILTER=in_repeat,strand_bias
U_11	67038	67063	SkippyFv	49	.	FR=6;RR=43;InsRegion=66987-67482;FILTER=in_repeat,strand_bias
U_15	4837	4858	SkippyFv	43	.	FR=11;RR=32;InsRegion=4503-4987;FILTER=in_repeat,strand_bias
U_17	58067	58210	SkippyFv	44	.	FR=9;RR=35;InsRegion=57987-58337;FILTER=in_repeat,strand_bias
U_23	23357	23632	SkippyFv	40	.	FR=32;RR=8;InsRegion=23354-23794;FILTER=in_repeat,strand_bias
U_31	18180	18266	SkippyFv	18	.	FR=10;RR=8;InsRegion=17750-18277;FILTER=in_repeat
U_31	18546	18793	SkippyFv	30	.	FR=14;RR=16;InsRegion=18446-18909;FILTER=in_repeat
U_32	15856	15871	SkippyFv	22	.	FR=5;RR=17;InsRegion=15810-15969;FILTER=strand_bias
U_3	2545	2829	SkippyFv	218	.	FR=98;RR=120;InsRegion=2539-2864;FILTER=in_repeat
U_4	28	229	SkippyFv	159	.	FR=13;RR=146;InsRegion=16-361;FILTER=in_repeat,strand_bias
U_5	10074	10522	SkippyFv	120	.	FR=42;RR=78;InsRegion=10064-10717;FILTER=in_repeat
U_59	103	210	SkippyFv	48	.	FR=6;RR=42;InsRegion=75-681;FILTER=strand_bias
U_7	83616	83718	SkippyFv	56	.	FR=51;RR=5;InsRegion=83163-83733;FILTER=in_repeat,strand_bias
U_7	85056	85156	SkippyFv	96	.	FR=40;RR=56;InsRegion=85055-85173;FILTER=in_repeat
U_8	17345	17413	SkippyFv	31	.	FR=8;RR=23;InsRegion=16965-17911;FILTER=in_repeat,strand_bias
U_9	58949	59018	SkippyFv	17	.	FR=10;RR=7;InsRegion=58947-59028;FILTER=in_repeat
U_9	71976	72405	SkippyFv	434	.	FR=274;RR=160;InsRegion=71726-72406;FILTER=in_repeat
Chr10	2003635	2003638	hAT178Active	26	.	FR=15;RR=11;InsRegion=2003043-2003830;FILTER=in_repeat
Chr13	1690146	1690156	hAT178Active	32	.	FR=6;RR=26;InsRegion=1690048-1690353;FILTER=in_repeat,strand_bias
Chr8	3560431	3560439	hAT178Active	31	.	FR=16;RR=15;InsRegion=3560292-3560968;FILTER=in_repeat
Chr9	3101368	3101378	hAT178Active	40	.	FR=20;RR=20;InsRegion=3101124-3101747;FILTER=in_repeat
S_14.12	28688	28696	hAT178Active	20	.	FR=14;RR=6;InsRegion=28565-28753;FILTER=in_repeat,strand_bias
S_14.17	18581	18590	hAT178Active	142	.	FR=53;RR=89;InsRegion=18140-18868;FILTER=PASS
S_14.6	34486	34495	hAT178Active	27	.	FR=23;RR=4;InsRegion=34264-34638;FILTER=strand_bias
S_2.4	149478	149486	hAT178Active	34	.	FR=18;RR=16;InsRegion=149146-149626;FILTER=in_repeat
S_2.4	230680	230759	hAT178Active	19	.	FR=6;RR=13;InsRegion=230554-230845;FILTER=in_repeat,strand_bias
S_3.17	5179	5190	hAT178Active	24	.	FR=15;RR=9;InsRegion=4963-5512;FILTER=in_repeat
S_3.1	81430	81438	hAT178Active	32	.	FR=17;RR=15;InsRegion=81291-81698;FILTER=in_repeat
S_3n6.1	51934	51942	hAT178Active	26	.	FR=16;RR=10;InsRegion=51795-52212;FILTER=in_repeat
S_3n6.15	27723	27743	hAT178Active	199	.	FR=191;RR=8;InsRegion=26628-27767;FILTER=strand_bias
S_3n6.58	1919	1927	hAT178Active	81	.	FR=11;RR=70;InsRegion=1664-2342;FILTER=strand_bias
S_6.2	90690	90951	hAT178Active	163	.	FR=24;RR=139;InsRegion=90483-91354;FILTER=in_repeat,strand_bias
S_6.5	18105	18113	hAT178Active	128	.	FR=63;RR=65;InsRegion=17918-18495;FILTER=PASS
U_32	4736	4745	hAT178Active	34	.	FR=22;RR=12;InsRegion=4392-4884;FILTER=in_repeat
U_52	64	124	hAT178Active	175	.	FR=16;RR=159;InsRegion=35-396;FILTER=in_repeat,strand_bias
Chr10	2002950	2004111	Han-full	903	.	FR=223;RR=680;InsRegion=2002802-2004302;FILTER=in_repeat
Chr10	2683520	2684035	Han-full	522	.	FR=287;RR=235;InsRegion=2683052-2684483;FILTER=in_repeat
Chr13	580233	580412	Han-full	404	.	FR=197;RR=207;InsRegion=579792-581052;FILTER=in_repeat
Chr4	3587180	3587705	Han-full	580	.	FR=260;RR=320;InsRegion=3586810-3588117;FILTER=in_repeat
Chr4	4635687	4636763	Han-full	670	.	FR=521;RR=149;InsRegion=4635648-4636766;FILTER=in_repeat,strand_bias
Chr5	4708136	4708613	Han-full	417	.	FR=178;RR=239;InsRegion=4707670-4709038;FILTER=in_repeat
Chr8	85408	85893	Han-full	468	.	FR=197;RR=271;InsRegion=84956-86302;FILTER=in_repeat
Chr9	3100694	3101747	Han-full	846	.	FR=212;RR=634;InsRegion=3100693-3102019;FILTER=in_repeat
Chr9	3102484	3102697	Han-full	9	.	FR=4;RR=5;InsRegion=3102141-3102738;FILTER=in_repeat,weak_evidence
S_14.10	31800	31946	Han-full	42	.	FR=14;RR=28;InsRegion=31771-31953;FILTER=in_repeat,strand_bias
S_14.18	22669	22853	Han-full	375	.	FR=275;RR=100;InsRegion=22199-22854;FILTER=in_repeat
S_14.28	1173	1495	Han-full	262	.	FR=151;RR=111;InsRegion=1000-1719;FILTER=in_repeat
S_14.3	6452	6995	Han-full	388	.	FR=251;RR=137;InsRegion=5032-7097;FILTER=in_repeat
S_14.38	3164	3173	Han-full	740	.	FR=380;RR=360;InsRegion=2601-3835;FILTER=PASS
S_14.40	6465	6538	Han-full	59	.	FR=5;RR=54;InsRegion=6288-6587;FILTER=in_repeat,strand_bias
S_14.41	3991	4102	Han-full	114	.	FR=16;RR=98;InsRegion=3408-4554;FILTER=in_repeat,strand_bias
S_14.49	1136	1301	Han-full	103	.	FR=46;RR=57;InsRegion=1021-1347;FILTER=in_repeat
S_14.57	2234	2438	Han-full	205	.	FR=146;RR=59;InsRegion=1826-2463;FILTER=in_repeat
S_14.7	6	189	Han-full	249	.	FR=56;RR=193;InsRegion=2-519;FILTER=in_repeat,strand_bias
S_3.17	9137	9689	Han-full	520	.	FR=468;RR=52;InsRegion=8599-9692;FILTER=in_repeat,strand_bias
S_3n6.1	162800	162867	Han-full	18	.	FR=4;RR=14;InsRegion=162753-163154;FILTER=in_repeat,strand_bias
S_3n6.1	181867	182079	Han-full	254	.	FR=198;RR=56;InsRegion=181488-182100;FILTER=in_repeat,strand_bias
S_6.22	3224	3307	Han-full	838	.	FR=10;RR=828;InsRegion=3142-4976;FILTER=in_repeat,strand_bias
S_6.2	70681	70689	Han-full	169	.	FR=36;RR=133;InsRegion=70520-71438;FILTER=strand_bias
S_6.5	17812	17818	Han-full	144	.	FR=64;RR=80;InsRegion=17006-18114;FILTER=PASS
U_19	1875	3126	Han-full	841	.	FR=208;RR=633;InsRegion=1806-4005;FILTER=in_repeat
U_48	1004	1458	Han-full	181	.	FR=111;RR=70;InsRegion=948-1470;FILTER=in_repeat
U_94	449	624	Han-full	32	.	FR=19;RR=13;InsRegion=214-829;FILTER=in_repeat
S_14.1	23612	23700	Fot2-M24	43	.	FR=20;RR=23;InsRegion=23584-23704;FILTER=in_repeat
S_1n15.1	17825	18069	Fot2-M24	42	.	FR=10;RR=32;InsRegion=17824-18211;FILTER=in_repeat,strand_bias
U_2	213709	213785	Fot2-M24	10	.	FR=4;RR=6;InsRegion=213702-213846;FILTER=in_repeat,strand_bias
Chr10	2919551	2919604	Strider	448	.	FR=230;RR=218;InsRegion=2918838-2920232;FILTER=in_repeat
Chr2	124167	124362	Strider	58	.	FR=4;RR=54;InsRegion=124117-125366;FILTER=in_repeat,strand_bias
Chr2	571772	571858	Strider	99	.	FR=5;RR=94;InsRegion=571200-572984;FILTER=in_repeat,strand_bias
Chr8	3590487	3590699	Strider	460	.	FR=211;RR=249;InsRegion=3589923-3591337;FILTER=in_repeat
S_14.20	10113	10405	Strider	38	.	FR=11;RR=27;InsRegion=9049-10884;FILTER=in_repeat,strand_bias
S_14.25	9923	11244	Strider	593	.	FR=536;RR=57;InsRegion=9657-11578;FILTER=in_repeat,strand_bias
S_14.28	14	174	Strider	261	.	FR=51;RR=210;InsRegion=0-579;FILTER=in_repeat,strand_bias
S_3.6	27464	27466	Strider	572	.	FR=510;RR=62;InsRegion=26701-27706;FILTER=in_repeat,strand_bias
U_2	234239	234395	Strider	584	.	FR=233;RR=351;InsRegion=233810-234760;FILTER=PASS
U_46	5	57	Strider	212	.	FR=9;RR=203;InsRegion=0-582;FILTER=in_repeat,strand_bias
U_8	9417	9419	Strider	309	.	FR=78;RR=231;InsRegion=8959-9849;FILTER=PASS
Chr10	3055475	3055483	Hornet-small	80	.	FR=6;RR=74;InsRegion=3055427-3056585;FILTER=in_repeat,strand_bias
Chr11	919307	919315	Hornet-small	62	.	FR=25;RR=37;InsRegion=919025-919692;FILTER=in_repeat
Chr12	937675	937684	Hornet-small	100	.	FR=62;RR=38;InsRegion=937386-938157;FILTER=in_repeat
Chr13	1671979	1671987	Hornet-small	77	.	FR=42;RR=35;InsRegion=1671306-1672258;FILTER=in_repeat
Chr2	3106789	3106797	Hornet-small	60	.	FR=39;RR=21;InsRegion=3106401-3107052;FILTER=in_repeat
Chr7	4364709	4364719	Hornet-small	443	.	FR=237;RR=206;InsRegion=4364160-4365314;FILTER=PASS
Chr9	699014	699060	Hornet-small	94	.	FR=11;RR=83;InsRegion=698882-699605;FILTER=in_repeat,strand_bias
S_14.12	16181	16190	Hornet-small	90	.	FR=54;RR=36;InsRegion=15742-16477;FILTER=in_repeat
S_14.3	86506	86514	Hornet-small	43	.	FR=17;RR=26;InsRegion=86305-86775;FILTER=in_repeat
S_14.7	29489	29497	Hornet-small	51	.	FR=32;RR=19;InsRegion=29011-29761;FILTER=in_repeat
S_14.9	19315	19326	Hornet-small	270	.	FR=155;RR=115;InsRegion=18916-19789;FILTER=in_repeat
S_1n15.3	43462	43470	Hornet-small	23	.	FR=5;RR=18;InsRegion=43144-43822;FILTER=strand_bias
S_1n15.7	17403	17411	Hornet-small	215	.	FR=110;RR=105;InsRegion=16821-18033;FILTER=PASS
S_3.3	10879	10888	Hornet-small	63	.	FR=25;RR=38;InsRegion=10597-11373;FILTER=in_repeat
S_3n6.4	47151	47159	Hornet-small	57	.	FR=12;RR=45;InsRegion=46887-47548;FILTER=in_repeat,strand_bias
S_3n6.58	603	604	Hornet-small	163	.	FR=156;RR=7;InsRegion=165-853;FILTER=strand_bias
S_6.21	12141	12149	Hornet-small	234	.	FR=146;RR=88;InsRegion=11617-12616;FILTER=in_repeat
S_6.23	6	122	Hornet-small	66	.	FR=34;RR=32;InsRegion=0-125;FILTER=in_repeat
U_20	14584	14593	Hornet-small	443	.	FR=244;RR=199;InsRegion=13936-14941;FILTER=PASS
U_9	10447	10455	Hornet-small	415	.	FR=223;RR=192;InsRegion=9865-10979;FILTER=PASS
U_99	112	123	Hornet-small	309	.	FR=46;RR=263;InsRegion=0-642;FILTER=strand_bias
Chr10	3123187	3123636	Tac	143	.	FR=79;RR=64;InsRegion=3123184-3123638;FILTER=in_repeat
Chr11	1172016	1172056	Tac	179	.	FR=124;RR=55;InsRegion=1171497-1172720;FILTER=in_repeat
Chr2	4289535	4290010	Tac	200	.	FR=98;RR=102;InsRegion=4289531-4290012;FILTER=in_repeat
Chr4	5066132	5066240	Tac	15	.	FR=8;RR=7;InsRegion=5066127-5066341;FILTER=in_repeat
S_14.3	1893	1912	Tac	41	.	FR=5;RR=36;InsRegion=1772-2217;FILTER=strand_bias
S_1n15.1	74653	74663	Tac	10	.	FR=6;RR=4;InsRegion=74400-74848;FILTER=strand_bias
S_1n15.2	38278	38348	Tac	26	.	FR=7;RR=19;InsRegion=38277-38362;FILTER=in_repeat,strand_bias
S_1n15.2	8956	9221	Tac	208	.	FR=106;RR=102;InsRegion=8651-9457;FILTER=in_repeat
S_6.29	8744	9207	Tac	133	.	FR=66;RR=67;InsRegion=8729-9209;FILTER=in_repeat
S_6.8	9332	9810	Tac	184	.	FR=89;RR=95;InsRegion=9325-9818;FILTER=in_repeat
U_10	41048	41518	Tac	170	.	FR=86;RR=84;InsRegion=41046-41522;FILTER=in_repeat
U_38	13650	13748	Tac	106	.	FR=6;RR=100;InsRegion=13593-14208;FILTER=in_repeat,strand_bias
S_6.21	3549	3594	Folyt2	35	.	FR=9;RR=26;InsRegion=3430-3625;FILTER=in_repeat,strand_bias
S_14.19	4901	5120	MIMP1	287	.	FR=155;RR=132;InsRegion=4898-5121;FILTER=in_repeat
S_14.30	6381	6595	MIMP1	269	.	FR=139;RR=130;InsRegion=6380-6600;FILTER=in_repeat
S_14.56	403	447	MIMP1	242	.	FR=138;RR=104;InsRegion=0-826;FILTER=PASS
S_14.62	28	234	Fot3	599	.	FR=275;RR=324;InsRegion=0-390;FILTER=in_repeat
S_15.25	3857	3908	Fot3	42	.	FR=33;RR=9;InsRegion=3333-3946;FILTER=in_repeat,strand_bias
S_3n6.23	20087	20441	Fot3	152	.	FR=61;RR=91;InsRegion=20064-20491;FILTER=in_repeat
S_6.43	133	400	Fot3	42	.	FR=35;RR=7;InsRegion=36-508;FILTER=in_repeat,strand_bias
Chr11	1709790	1709845	hAT105Active	274	.	FR=154;RR=120;InsRegion=1709251-1710550;FILTER=in_repeat
Chr11	921682	921687	hAT105Active	25	.	FR=17;RR=8;InsRegion=921258-921921;FILTER=strand_bias
Chr12	940038	940046	hAT105Active	28	.	FR=17;RR=11;InsRegion=939707-940307;FILTER=PASS
Chr13	80890	80943	hAT105Active	175	.	FR=26;RR=149;InsRegion=80888-81505;FILTER=in_repeat,strand_bias
Chr2	3104420	3104423	hAT105Active	20	.	FR=10;RR=10;InsRegion=3104191-3104953;FILTER=PASS
Chr4	265411	265413	hAT105Active	249	.	FR=161;RR=88;InsRegion=264595-265823;FILTER=in_repeat
Chr4	3283622	3283673	hAT105Active	339	.	FR=188;RR=151;InsRegion=3282770-3284233;FILTER=in_repeat
Chr4	332895	332950	hAT105Active	248	.	FR=118;RR=130;InsRegion=332244-333469;FILTER=in_repeat
Chr9	445718	445998	hAT105Active	15	.	FR=7;RR=8;InsRegion=445626-446067;FILTER=in_repeat
S_14.11	32305	32382	hAT105Active	275	.	FR=142;RR=133;InsRegion=31651-32388;FILTER=in_repeat
S_14.11	7	77	hAT105Active	218	.	FR=91;RR=127;InsRegion=1-508;FILTER=in_repeat
S_14.14	24324	24630	hAT105Active	29	.	FR=20;RR=9;InsRegion=24032-24652;FILTER=in_repeat,strand_bias
S_14.25	30	90	hAT105Active	236	.	FR=33;RR=203;InsRegion=3-675;FILTER=in_repeat,strand_bias
S_14.3	42550	42558	hAT105Active	114	.	FR=70;RR=44;InsRegion=41848-42784;FILTER=PASS
S_14.3	78119	78128	hAT105Active	23	.	FR=16;RR=7;InsRegion=77859-78379;FILTER=strand_bias
S_14.40	6288	6465	hAT105Active	40	.	FR=36;RR=4;InsRegion=5752-6726;FILTER=in_repeat,strand_bias
S_14.7	27120	27128	hAT105Active	31	.	FR=15;RR=16;InsRegion=26847-27514;FILTER=PASS
S_15.11	24	82	hAT105Active	186	.	FR=76;RR=110;InsRegion=0-508;FILTER=in_repeat
S_1n15.11	2363	2371	hAT105Active	212	.	FR=69;RR=143;InsRegion=2192-2913;FILTER=in_repeat
S_1n15.18	4754	4772	hAT105Active	21	.	FR=10;RR=11;InsRegion=4486-4911;FILTER=PASS
S_1n15.2	79147	79463	hAT105Active	181	.	FR=60;RR=121;InsRegion=79146-79761;FILTER=in_repeat
S_1n15.6	3582	3593	hAT105Active	205	.	FR=69;RR=136;InsRegion=3074-4185;FILTER=PASS
S_1n15.9	36102	36414	hAT105Active	19	.	FR=8;RR=11;InsRegion=36062-36482;FILTER=in_repeat
S_3.3	13248	13256	hAT105Active	22	.	FR=14;RR=8;InsRegion=12891-13441;FILTER=strand_bias
S_3n6.1	167495	167613	hAT105Active	15	.	FR=11;RR=4;InsRegion=167188-167636;FILTER=in_repeat,strand_bias
S_3n6.20	14200	14308	hAT105Active	40	.	FR=19;RR=21;InsRegion=14162-14310;FILTER=in_repeat
S_3n6.3	68129	68416	hAT105Active	21	.	FR=6;RR=15;InsRegion=68096-68891;FILTER=in_repeat,strand_bias
S_3n6.4	49528	49538	hAT105Active	22	.	FR=14;RR=8;InsRegion=49209-49762;FILTER=strand_bias
S_6.20	2	58	hAT105Active	153	.	FR=15;RR=138;InsRegion=0-606;FILTER=in_repeat,strand_bias
S_6.47	1	58	hAT105Active	155	.	FR=19;RR=136;InsRegion=0-678;FILTER=in_repeat,strand_bias
U_12	35937	35945	hAT105Active	242	.	FR=147;RR=95;InsRegion=35245-36549;FILTER=PASS
U_22	15408	15419	hAT105Active	242	.	FR=104;RR=138;InsRegion=14816-15864;FILTER=PASS
Chr10	2933001	2933143	UnknownActive	18	.	FR=4;RR=14;InsRegion=2932878-2933549;FILTER=in_repeat,strand_bias
Chr11	1709968	1710018	UnknownActive	189	.	FR=83;RR=106;InsRegion=1709311-1710486;FILTER=in_repeat
Chr12	940038	940046	UnknownActive	28	.	FR=22;RR=6;InsRegion=939511-940258;FILTER=strand_bias
Chr4	265352	265468	UnknownActive	446	.	FR=345;RR=101;InsRegion=264647-265886;FILTER=in_repeat,strand_bias
Chr4	3283444	3283496	UnknownActive	230	.	FR=115;RR=115;InsRegion=3282894-3284112;FILTER=in_repeat
Chr4	332722	332777	UnknownActive	213	.	FR=100;RR=113;InsRegion=332237-333530;FILTER=in_repeat
Chr4	5092507	5092645	UnknownActive	191	.	FR=56;RR=135;InsRegion=5092242-5093083;FILTER=in_repeat
S_14.12	13822	13835	UnknownActive	17	.	FR=9;RR=8;InsRegion=13596-14271;FILTER=PASS
S_14.15	20684	20869	UnknownActive	11	.	FR=4;RR=7;InsRegion=20655-21380;FILTER=in_repeat,strand_bias
S_14.3	42550	42558	UnknownActive	88	.	FR=53;RR=35;InsRegion=42129-42784;FILTER=PASS
S_14.3	78099	78120	UnknownActive	16	.	FR=4;RR=12;InsRegion=77924-78621;FILTER=strand_bias
S_14.51	1472	1581	UnknownActive	314	.	FR=120;RR=194;InsRegion=1394-1928;FILTER=in_repeat
S_15.2	54456	54959	UnknownActive	404	.	FR=138;RR=266;InsRegion=54354-55040;FILTER=in_repeat
S_1n15.11	2363	2372	UnknownActive	251	.	FR=76;RR=175;InsRegion=2194-2952;FILTER=in_repeat
S_1n15.19	3877	4222	UnknownActive	242	.	FR=117;RR=125;InsRegion=3852-4394;FILTER=in_repeat
S_1n15.2	79147	79463	UnknownActive	150	.	FR=60;RR=90;InsRegion=79146-79666;FILTER=in_repeat
S_1n15.6	3582	3590	UnknownActive	139	.	FR=33;RR=106;InsRegion=3110-4084;FILTER=strand_bias
S_2.1	84514	84593	UnknownActive	28	.	FR=21;RR=7;InsRegion=84513-84721;FILTER=in_repeat,strand_bias
S_3.23	2991	3043	UnknownActive	253	.	FR=248;RR=5;InsRegion=2341-3044;FILTER=in_repeat,strand_bias
S_3n6.20	14131	14308	UnknownActive	93	.	FR=57;RR=36;InsRegion=13982-14310;FILTER=in_repeat
S_3n6.26	18151	18741	UnknownActive	97	.	FR=64;RR=33;InsRegion=18145-18752;FILTER=in_repeat
S_3n6.4	49520	49528	UnknownActive	24	.	FR=13;RR=11;InsRegion=48930-49763;FILTER=PASS
S_3n6.55	7575	7909	UnknownActive	9	.	FR=4;RR=5;InsRegion=7567-7958;FILTER=in_repeat,weak_evidence
S_3n6.65	10	127	UnknownActive	300	.	FR=199;RR=101;InsRegion=0-640;FILTER=in_repeat
S_6.39	5952	6008	UnknownActive	190	.	FR=183;RR=7;InsRegion=5493-6042;FILTER=strand_bias
S_6.48	7	72	UnknownActive	237	.	FR=123;RR=114;InsRegion=0-522;FILTER=in_repeat
U_12	35939	35945	UnknownActive	199	.	FR=84;RR=115;InsRegion=35362-36517;FILTER=PASS
U_22	15409	15418	UnknownActive	179	.	FR=113;RR=66;InsRegion=14803-15839;FILTER=PASS
S_14.7	14915	14918	hAT210Active	192	.	FR=83;RR=109;InsRegion=14435-15231;FILTER=PASS
S_1n15.11	9386	9395	hAT210Active	78	.	FR=41;RR=37;InsRegion=8858-9914;FILTER=PASS
S_3.21	2	55	hAT210Active	415	.	FR=21;RR=394;InsRegion=0-741;FILTER=in_repeat,strand_bias
S_3n6.32	13303	13316	hAT210Active	165	.	FR=79;RR=86;InsRegion=12841-13775;FILTER=in_repeat
S_3n6.4	65704	65792	hAT210Active	1035	.	FR=7;RR=1028;InsRegion=65646-66460;FILTER=in_repeat,strand_bias
Chr12	937403	938107	HopAY267761	221	.	FR=24;RR=197;InsRegion=937387-938402;FILTER=in_repeat,strand_bias
Chr13	1671501	1672266	HopAY267761	215	.	FR=187;RR=28;InsRegion=1671039-1672329;FILTER=in_repeat,strand_bias
Chr2	3106571	3107063	HopAY267761	215	.	FR=185;RR=30;InsRegion=3106401-3107085;FILTER=in_repeat,strand_bias
S_14.15	13825	13957	HopAY267761	240	.	FR=181;RR=59;InsRegion=13338-13960;FILTER=strand_bias
S_14.7	29394	29774	HopAY267761	214	.	FR=185;RR=29;InsRegion=28509-29903;FILTER=in_repeat,strand_bias
S_15.4	59084	59274	HopAY267761	196	.	FR=141;RR=55;InsRegion=58809-59324;FILTER=in_repeat
S_3.3	10684	11016	HopAY267761	224	.	FR=24;RR=200;InsRegion=10592-11391;FILTER=in_repeat,strand_bias
S_3n6.59	97	166	HopAY267761	52	.	FR=6;RR=46;InsRegion=87-293;FILTER=strand_bias
S_6.12	32791	33158	HopAY267761	75	.	FR=24;RR=51;InsRegion=32507-33200;FILTER=in_repeat
S_6.21	13117	13265	HopAY267761	296	.	FR=223;RR=73;InsRegion=12827-13568;FILTER=in_repeat,strand_bias
Chr10	3054452	3054658	hAT210-short-Active	39	.	FR=4;RR=35;InsRegion=3054447-3055098;FILTER=in_repeat,strand_bias
Chr10	3059885	3060008	hAT210-short-Active	17	.	FR=13;RR=4;InsRegion=3059734-3060041;FILTER=in_repeat,strand_bias
Chr11	473050	473170	hAT210-short-Active	13	.	FR=6;RR=7;InsRegion=473043-473265;FILTER=in_repeat
Chr4	4920717	4920774	hAT210-short-Active	16	.	FR=11;RR=5;InsRegion=4920384-4920870;FILTER=in_repeat,strand_bias
Chr4	5281598	5281759	hAT210-short-Active	17	.	FR=10;RR=7;InsRegion=5281440-5281823;FILTER=in_repeat
S_14.19	9209	9310	hAT210-short-Active	15	.	FR=6;RR=9;InsRegion=9195-9313;FILTER=in_repeat
S_14.33	70	345	hAT210-short-Active	178	.	FR=47;RR=131;InsRegion=0-595;FILTER=in_repeat,strand_bias
S_14.46	4671	5033	hAT210-short-Active	302	.	FR=166;RR=136;InsRegion=4667-5037;FILTER=in_repeat
S_15.12	16057	16349	hAT210-short-Active	291	.	FR=99;RR=192;InsRegion=16042-16355;FILTER=in_repeat
S_1n15.14	12847	12998	hAT210-short-Active	235	.	FR=209;RR=26;InsRegion=12468-13018;FILTER=in_repeat,strand_bias
S_1n15.14	229	240	hAT210-short-Active	24	.	FR=13;RR=11;InsRegion=50-359;FILTER=PASS
S_1n15.2	2774	2776	hAT210-short-Active	46	.	FR=35;RR=11;InsRegion=2312-2839;FILTER=in_repeat,strand_bias
S_1n15.2	29998	30089	hAT210-short-Active	34	.	FR=21;RR=13;InsRegion=29982-30094;FILTER=in_repeat
S_1n15.2	37258	37347	hAT210-short-Active	8	.	FR=4;RR=4;InsRegion=37247-37351;FILTER=in_repeat,weak_evidence
S_1n15.2	4636	4949	hAT210-short-Active	179	.	FR=33;RR=146;InsRegion=4568-5671;FILTER=in_repeat,strand_bias
S_2.3	14827	15161	hAT210-short-Active	332	.	FR=170;RR=162;InsRegion=14818-15234;FILTER=in_repeat
S_2.4	64513	64646	hAT210-short-Active	210	.	FR=18;RR=192;InsRegion=64496-65061;FILTER=strand_bias
S_3.1	139841	139850	hAT210-short-Active	40	.	FR=19;RR=21;InsRegion=139742-140251;FILTER=in_repeat
S_3n6.16	17907	18106	hAT210-short-Active	21	.	FR=8;RR=13;InsRegion=17899-18137;FILTER=in_repeat
S_3n6.41	15864	15868	hAT210-short-Active	192	.	FR=13;RR=179;InsRegion=15785-16341;FILTER=in_repeat,strand_bias
S_3n6.59	5917	5921	hAT210-short-Active	270	.	FR=179;RR=91;InsRegion=5532-6230;FILTER=in_repeat
S_6.12	10071	10151	hAT210-short-Active	40	.	FR=23;RR=17;InsRegion=10042-10329;FILTER=in_repeat
U_10	76528	76710	hAT210-short-Active	52	.	FR=6;RR=46;InsRegion=76524-77010;FILTER=strand_bias
U_10	82036	82167	hAT210-short-Active	88	.	FR=76;RR=12;InsRegion=81671-82222;FILTER=in_repeat,strand_bias
U_20	6287	6473	hAT210-short-Active	134	.	FR=47;RR=87;InsRegion=5903-7028;FILTER=in_repeat
U_20	844	992	hAT210-short-Active	327	.	FR=254;RR=73;InsRegion=193-1216;FILTER=strand_bias
U_37	12998	13121	hAT210-short-Active	29	.	FR=16;RR=13;InsRegion=12733-13122;FILTER=in_repeat
U_9	63304	63513	hAT210-short-Active	54	.	FR=32;RR=22;InsRegion=63295-63562;FILTER=in_repeat
Chr10	2003635	2003638	NhORF4-like	12	.	FR=5;RR=7;InsRegion=2003436-2003830;FILTER=in_repeat
Chr9	3101373	3101376	NhORF4-like	23	.	FR=12;RR=11;InsRegion=3101180-3101636;FILTER=in_repeat
S_3n6.28	18739	18740	NhORF4-like	79	.	FR=42;RR=37;InsRegion=18232-19029;FILTER=PASS
S_6.18	9693	9703	NhORF4-like	26	.	FR=16;RR=10;InsRegion=9367-9867;FILTER=PASS
S_14.6	33579	33828	MGR583	111	.	FR=8;RR=103;InsRegion=33508-34337;FILTER=in_repeat,strand_bias
S_15.2	10892	11099	MGR583	24	.	FR=11;RR=13;InsRegion=10886-11105;FILTER=in_repeat
S_1n15.1	43393	43635	MGR583	75	.	FR=23;RR=52;InsRegion=43374-43669;FILTER=in_repeat,strand_bias
S_3n6.19	4460	4894	MGR583	431	.	FR=239;RR=192;InsRegion=4009-5464;FILTER=in_repeat
S_6.14	3231	3287	MGR583	307	.	FR=83;RR=224;InsRegion=2585-4161;FILTER=in_repeat
S_6.2	38899	39328	MGR583	298	.	FR=75;RR=223;InsRegion=38417-39751;FILTER=in_repeat,strand_bias
Chr10	3054539	3054664	Fot1Active	42	.	FR=15;RR=27;InsRegion=3054443-3055098;FILTER=in_repeat
Chr10	49222	49398	Fot1Active	282	.	FR=277;RR=5;InsRegion=48439-49515;FILTER=in_repeat,strand_bias
Chr1	167240	167337	Fot1Active	23	.	FR=11;RR=12;InsRegion=167234-167345;FILTER=in_repeat
Chr12	2278041	2278044	Fot1Active	42	.	FR=18;RR=24;InsRegion=2277639-2278395;FILTER=in_repeat
Chr2	4289584	4289980	Fot1Active	72	.	FR=49;RR=23;InsRegion=4289531-4289996;FILTER=in_repeat
Chr4	4363201	4363206	Fot1Active	24	.	FR=14;RR=10;InsRegion=4362856-4363739;FILTER=PASS
Chr4	4915251	4915436	Fot1Active	43	.	FR=12;RR=31;InsRegion=4915240-4915790;FILTER=in_repeat,strand_bias
Chr4	4920703	4920849	Fot1Active	57	.	FR=53;RR=4;InsRegion=4920339-4920867;FILTER=in_repeat,strand_bias
Chr5	471979	472050	Fot1Active	242	.	FR=4;RR=238;InsRegion=471835-472453;FILTER=in_repeat,strand_bias
Chr5	4788609	4788675	Fot1Active	379	.	FR=173;RR=206;InsRegion=4788126-4789528;FILTER=in_repeat
Chr7	173404	173499	Fot1Active	433	.	FR=199;RR=234;InsRegion=172890-174248;FILTER=in_repeat
Chr8	4001668	4001887	Fot1Active	45	.	FR=10;RR=35;InsRegion=4001660-4002109;FILTER=strand_bias
Chr8	4003090	4003191	Fot1Active	41	.	FR=5;RR=36;InsRegion=4002908-4003213;FILTER=in_repeat,strand_bias
Chr8	4044462	4044503	Fot1Active	158	.	FR=151;RR=7;InsRegion=4043990-4044593;FILTER=in_repeat,strand_bias
Chr9	2000923	2000996	Fot1Active	14	.	FR=7;RR=7;InsRegion=2000921-2001005;FILTER=in_repeat
Chr9	299981	300042	Fot1Active	418	.	FR=194;RR=224;InsRegion=299488-300856;FILTER=in_repeat
Chr9	3183631	3183722	Fot1Active	257	.	FR=248;RR=9;InsRegion=3182948-3184215;FILTER=in_repeat,strand_bias
Chr9	3193415	3193518	Fot1Active	270	.	FR=4;RR=266;InsRegion=3193274-3194022;FILTER=in_repeat,strand_bias
Chr9	426629	426919	Fot1Active	478	.	FR=160;RR=318;InsRegion=426175-427358;FILTER=in_repeat
S_14.23	569	1079	Fot1Active	383	.	FR=187;RR=196;InsRegion=459-1523;FILTER=in_repeat
S_14.30	7399	7787	Fot1Active	178	.	FR=50;RR=128;InsRegion=7398-7813;FILTER=PASS
S_15.11	14221	14308	Fot1Active	54	.	FR=26;RR=28;InsRegion=14185-14374;FILTER=in_repeat
S_15.21	11172	11364	Fot1Active	29	.	FR=18;RR=11;InsRegion=11152-11399;FILTER=PASS
S_15.24	4338	4397	Fot1Active	203	.	FR=158;RR=45;InsRegion=4010-4448;FILTER=in_repeat,strand_bias
S_15.5	24612	24654	Fot1Active	310	.	FR=282;RR=28;InsRegion=23685-24788;FILTER=in_repeat,strand_bias
S_15.6	4265	4415	Fot1Active	12	.	FR=7;RR=5;InsRegion=4262-4506;FILTER=in_repeat
S_1n15.14	12847	12998	Fot1Active	230	.	FR=209;RR=21;InsRegion=12468-13018;FILTER=in_repeat,strand_bias
S_1n15.1	74622	74755	Fot1Active	49	.	FR=34;RR=15;InsRegion=74230-74842;FILTER=strand_bias
S_1n15.18	383	396	Fot1Active	308	.	FR=111;RR=197;InsRegion=0-917;FILTER=PASS
S_1n15.2	5278	5539	Fot1Active	22	.	FR=12;RR=10;InsRegion=5179-5671;FILTER=in_repeat
S_2.4	170140	170233	Fot1Active	177	.	FR=131;RR=46;InsRegion=169720-170671;FILTER=in_repeat,strand_bias
S_2.4	19073	19427	Fot1Active	38	.	FR=13;RR=25;InsRegion=19060-19512;FILTER=in_repeat,strand_bias
S_2.5	14221	14341	Fot1Active	25	.	FR=15;RR=10;InsRegion=14122-14347;FILTER=in_repeat
S_3.10	17567	17583	Fot1Active	35	.	FR=4;RR=31;InsRegion=17487-18040;FILTER=in_repeat,strand_bias
S_3.15	11061	11541	Fot1Active	234	.	FR=129;RR=105;InsRegion=11060-11688;FILTER=in_repeat
S_3.2	40269	40273	Fot1Active	276	.	FR=194;RR=82;InsRegion=39794-40443;FILTER=PASS
S_3.3	65466	65685	Fot1Active	40	.	FR=8;RR=32;InsRegion=65457-66047;FILTER=in_repeat,strand_bias
S_3n6.28	11060	11191	Fot1Active	18	.	FR=14;RR=4;InsRegion=11015-11192;FILTER=in_repeat,strand_bias
S_3n6.32	16919	17361	Fot1Active	147	.	FR=87;RR=60;InsRegion=16765-17670;FILTER=in_repeat
S_3n6.38	4444	4500	Fot1Active	41	.	FR=25;RR=16;InsRegion=4017-4528;FILTER=PASS
S_3n6.41	12259	12337	Fot1Active	18	.	FR=4;RR=14;InsRegion=12258-12349;FILTER=in_repeat,strand_bias
S_3n6.44	3962	4004	Fot1Active	48	.	FR=9;RR=39;InsRegion=3955-4223;FILTER=in_repeat,strand_bias
S_3n6.46	6394	6507	Fot1Active	118	.	FR=55;RR=63;InsRegion=6105-6508;FILTER=in_repeat
S_3n6.4	70841	70936	Fot1Active	87	.	FR=48;RR=39;InsRegion=70839-70937;FILTER=in_repeat
S_3n6.60	92	152	Fot1Active	161	.	FR=27;RR=134;InsRegion=1-583;FILTER=in_repeat,strand_bias
S_3n6.9	3762	4116	Fot1Active	119	.	FR=84;RR=35;InsRegion=3425-4202;FILTER=in_repeat
S_6.10	12696	13005	Fot1Active	116	.	FR=33;RR=83;InsRegion=12664-13011;FILTER=in_repeat,strand_bias
S_6.19	6708	6777	Fot1Active	152	.	FR=11;RR=141;InsRegion=6703-7469;FILTER=in_repeat,strand_bias
S_6.21	4336	4424	Fot1Active	19	.	FR=7;RR=12;InsRegion=4334-4425;FILTER=in_repeat,strand_bias
S_6.23	10729	10732	Fot1Active	83	.	FR=34;RR=49;InsRegion=10310-11277;FILTER=PASS
S_6.2	82569	82574	Fot1Active	469	.	FR=232;RR=237;InsRegion=82161-83110;FILTER=in_repeat
S_6.29	3164	3454	Fot1Active	110	.	FR=102;RR=8;InsRegion=3005-3466;FILTER=in_repeat,strand_bias
S_6.39	5958	6014	Fot1Active	82	.	FR=69;RR=13;InsRegion=5455-6059;FILTER=strand_bias
S_6.8	8847	9078	Fot1Active	36	.	FR=19;RR=17;InsRegion=8844-9138;FILTER=in_repeat
U_10	41104	41502	Fot1Active	39	.	FR=21;RR=18;InsRegion=41046-41522;FILTER=in_repeat
U_12	5	59	Fot1Active	183	.	FR=5;RR=178;InsRegion=3-557;FILTER=in_repeat,strand_bias
U_13	47683	47777	Fot1Active	35	.	FR=14;RR=21;InsRegion=47661-47780;FILTER=in_repeat
U_16	29	88	Fot1Active	208	.	FR=13;RR=195;InsRegion=12-480;FILTER=in_repeat,strand_bias
U_16	9034	9089	Fot1Active	54	.	FR=21;RR=33;InsRegion=9009-9090;FILTER=in_repeat
U_17	53183	53367	Fot1Active	86	.	FR=32;RR=54;InsRegion=53174-53881;FILTER=in_repeat
U_21	24874	24987	Fot1Active	12	.	FR=6;RR=6;InsRegion=24840-24993;FILTER=in_repeat
U_2	168566	168659	Fot1Active	31	.	FR=7;RR=24;InsRegion=168563-168660;FILTER=in_repeat,strand_bias
U_24	29	88	Fot1Active	249	.	FR=13;RR=236;InsRegion=6-709;FILTER=in_repeat,strand_bias
U_38	13605	13713	Fot1Active	162	.	FR=4;RR=158;InsRegion=13602-14125;FILTER=strand_bias
U_57	6	59	Fot1Active	252	.	FR=19;RR=233;InsRegion=0-639;FILTER=in_repeat,strand_bias
U_71	3611	3669	Fot1Active	160	.	FR=149;RR=11;InsRegion=3340-3698;FILTER=in_repeat,strand_bias
U_7	83500	83724	Fot1Active	70	.	FR=63;RR=7;InsRegion=83125-83737;FILTER=in_repeat,strand_bias
S_14.38	1	89	Gollum-Fv4	166	.	FR=19;RR=147;InsRegion=0-720;FILTER=in_repeat,strand_bias
S_14.9	35820	36064	Gollum-Fv4	826	.	FR=456;RR=370;InsRegion=35754-36080;FILTER=in_repeat
S_15.9	1	76	Gollum-Fv4	200	.	FR=47;RR=153;InsRegion=0-681;FILTER=in_repeat,strand_bias
S_1n15.16	8618	9087	Gollum-Fv4	174	.	FR=83;RR=91;InsRegion=8604-9097;FILTER=in_repeat
S_3n6.5	58574	58772	Gollum-Fv4	516	.	FR=76;RR=440;InsRegion=58088-59517;FILTER=in_repeat,strand_bias
S_6.14	28732	28910	Gollum-Fv4	189	.	FR=108;RR=81;InsRegion=28663-28980;FILTER=in_repeat
S_6.34	6899	7078	Gollum-Fv4	84	.	FR=31;RR=53;InsRegion=6898-7080;FILTER=in_repeat
Chr10	3054439	3054679	MAGGY	414	.	FR=74;RR=340;InsRegion=3054378-3056585;FILTER=in_repeat,strand_bias
Chr10	3059816	3060075	MAGGY	264	.	FR=211;RR=53;InsRegion=3059756-3060326;FILTER=in_repeat,strand_bias
Chr2	4280701	4280753	MAGGY	219	.	FR=83;RR=136;InsRegion=4280159-4281452;FILTER=PASS
Chr4	4918316	4918583	MAGGY	15	.	FR=9;RR=6;InsRegion=4917932-4918800;FILTER=in_repeat
Chr9	119	195	MAGGY	85	.	FR=5;RR=80;InsRegion=103-651;FILTER=strand_bias
S_3.3	65620	65901	MAGGY	259	.	FR=7;RR=252;InsRegion=65614-66259;FILTER=in_repeat,strand_bias
S_3.3	70765	71051	MAGGY	252	.	FR=206;RR=46;InsRegion=70726-71053;FILTER=in_repeat,strand_bias
U_10	79901	80082	MAGGY	9	.	FR=5;RR=4;InsRegion=79648-80135;FILTER=in_repeat,weak_evidence
U_53	5173	5276	MAGGY	22	.	FR=16;RR=6;InsRegion=5171-5286;FILTER=in_repeat,strand_bias
S_14.34	1	59	Gollum-full	265	.	FR=25;RR=240;InsRegion=0-550;FILTER=in_repeat,strand_bias
S_14.9	35820	36064	Gollum-full	875	.	FR=511;RR=364;InsRegion=35347-36080;FILTER=in_repeat
S_15.8	39678	39738	Gollum-full	149	.	FR=139;RR=10;InsRegion=39436-39739;FILTER=in_repeat,strand_bias
S_1n15.16	15	202	Gollum-full	378	.	FR=113;RR=265;InsRegion=0-537;FILTER=in_repeat
S_2.4	12074	12161	Gollum-full	42	.	FR=5;RR=37;InsRegion=11652-12766;FILTER=in_repeat,strand_bias
S_3.1	87705	87719	Gollum-full	74	.	FR=14;RR=60;InsRegion=87385-88266;FILTER=strand_bias
S_3.2	30035	30463	Gollum-full	243	.	FR=24;RR=219;InsRegion=30030-31152;FILTER=in_repeat,strand_bias
S_3n6.15	24953	24955	Gollum-full	196	.	FR=9;RR=187;InsRegion=24814-25603;FILTER=strand_bias
S_3n6.33	18343	18414	Gollum-full	15	.	FR=7;RR=8;InsRegion=18287-18441;FILTER=in_repeat
S_3n6.43	1940	2164	Gollum-full	115	.	FR=67;RR=48;InsRegion=1938-2233;FILTER=in_repeat
S_3n6.5	58574	58772	Gollum-full	1122	.	FR=75;RR=1047;InsRegion=58088-59564;FILTER=in_repeat,strand_bias
S_6.12	24	86	Gollum-full	77	.	FR=13;RR=64;InsRegion=15-196;FILTER=in_repeat,strand_bias
S_6.14	28732	28910	Gollum-full	223	.	FR=138;RR=85;InsRegion=28286-28987;FILTER=in_repeat
U_20	210	216	Gollum-full	218	.	FR=25;RR=193;InsRegion=68-715;FILTER=strand_bias
U_22	15818	15826	Gollum-full	209	.	FR=181;RR=28;InsRegion=15395-16025;FILTER=strand_bias
U_27	18043	18102	Gollum-full	26	.	FR=9;RR=17;InsRegion=17851-18116;FILTER=in_repeat,strand_bias
Chr11	1929235	1929323	ForetFv	152	.	FR=23;RR=129;InsRegion=1929081-1929726;FILTER=in_repeat,strand_bias
Chr11	1937776	1937856	ForetFv	122	.	FR=46;RR=76;InsRegion=1937199-1938559;FILTER=in_repeat
Chr12	2279955	2280603	ForetFv	313	.	FR=149;RR=164;InsRegion=2279812-2280914;FILTER=in_repeat
U_10	76536	76756	ForetFv	70	.	FR=10;RR=60;InsRegion=76520-77103;FILTER=strand_bias
U_10	82088	82257	ForetFv	77	.	FR=68;RR=9;InsRegion=81715-82258;FILTER=in_repeat,strand_bias
U_20	6234	6368	ForetFv	74	.	FR=60;RR=14;InsRegion=5896-6465;FILTER=strand_bias
U_20	762	911	ForetFv	73	.	FR=5;RR=68;InsRegion=757-1312;FILTER=strand_bias
U_2	171923	172033	ForetFv	16	.	FR=10;RR=6;InsRegion=171810-172036;FILTER=in_repeat,strand_bias
U_31	18180	18266	ForetFv	18	.	FR=10;RR=8;InsRegion=17750-18277;FILTER=in_repeat
U_31	18546	18793	ForetFv	30	.	FR=14;RR=16;InsRegion=18446-18909;FILTER=in_repeat
U_5	10074	10522	ForetFv	120	.	FR=42;RR=78;InsRegion=10064-10717;FILTER=in_repeat
U_6	82508	82639	ForetFv	37	.	FR=17;RR=20;InsRegion=82505-82640;FILTER=in_repeat
Chr2	554187	554198	Hornet	74	.	FR=36;RR=38;InsRegion=553897-554666;FILTER=in_repeat
Chr2	572676	572686	Hornet	108	.	FR=43;RR=65;InsRegion=572203-572984;FILTER=in_repeat
Chr4	3094460	3094472	Hornet	64	.	FR=22;RR=42;InsRegion=3094166-3095043;FILTER=in_repeat
Chr8	17586	17807	Hornet	493	.	FR=282;RR=211;InsRegion=16849-18293;FILTER=in_repeat
Chr8	3560290	3560439	Hornet	100	.	FR=22;RR=78;InsRegion=3560123-3561496;FILTER=in_repeat,strand_bias
S_14.20	5886	6021	Hornet	44	.	FR=19;RR=25;InsRegion=5723-6573;FILTER=in_repeat
S_14.3	57281	57291	Hornet	65	.	FR=24;RR=41;InsRegion=56988-57794;FILTER=in_repeat
S_3.5	44258	44267	Hornet	451	.	FR=201;RR=250;InsRegion=43091-45278;FILTER=in_repeat
S_3.9	1	58	Hornet	291	.	FR=55;RR=236;InsRegion=0-601;FILTER=in_repeat,strand_bias
S_3n6.1	50362	50404	Hornet	550	.	FR=6;RR=544;InsRegion=50241-51266;FILTER=in_repeat,strand_bias
S_3n6.1	51671	52016	Hornet	114	.	FR=24;RR=90;InsRegion=51655-53047;FILTER=in_repeat,strand_bias
S_3n6.22	24673	24684	Hornet	77	.	FR=47;RR=30;InsRegion=24276-24965;FILTER=in_repeat
S_3n6.28	18739	18751	Hornet	16	.	FR=9;RR=7;InsRegion=18501-19029;FILTER=PASS
U_107	467	597	Hornet	19	.	FR=5;RR=14;InsRegion=298-751;FILTER=strand_bias
U_18	11396	11406	Hornet	58	.	FR=18;RR=40;InsRegion=11100-11895;FILTER=in_repeat,strand_bias
U_25	26473	26529	Hornet	234	.	FR=214;RR=20;InsRegion=26004-26536;FILTER=in_repeat,strand_bias
U_29	17365	17372	Hornet	206	.	FR=29;RR=177;InsRegion=16956-18366;FILTER=in_repeat,strand_bias
U_3	137742	137752	Hornet	446	.	FR=222;RR=224;InsRegion=136518-138729;FILTER=in_repeat
U_32	3321	3410	Hornet	585	.	FR=4;RR=581;InsRegion=3299-3863;FILTER=in_repeat,strand_bias
U_32	4709	4883	Hornet	144	.	FR=119;RR=25;InsRegion=4020-4884;FILTER=in_repeat,strand_bias
U_4	69887	69897	Hornet	52	.	FR=30;RR=22;InsRegion=69592-70384;FILTER=in_repeat
Chr11	1929235	1929323	Foret1X65452	152	.	FR=23;RR=129;InsRegion=1929081-1929726;FILTER=in_repeat,strand_bias
Chr12	2279955	2280603	Foret1X65452	313	.	FR=149;RR=164;InsRegion=2279812-2280914;FILTER=in_repeat
U_10	52781	53108	Foret1X65452	207	.	FR=156;RR=51;InsRegion=52664-53188;FILTER=in_repeat,strand_bias
U_5	10074	10522	Foret1X65452	120	.	FR=42;RR=78;InsRegion=10064-10717;FILTER=in_repeat
S_14.6	21743	22077	Fotnew	50	.	FR=28;RR=22;InsRegion=21270-22078;FILTER=in_repeat
S_15.14	24835	24912	Fotnew	157	.	FR=138;RR=19;InsRegion=24309-24928;FILTER=in_repeat,strand_bias
S_1n15.10	2152	2201	Fotnew	22	.	FR=18;RR=4;InsRegion=2140-2242;FILTER=in_repeat,strand_bias
S_3.20	5205	5404	Fotnew	67	.	FR=18;RR=49;InsRegion=5204-5414;FILTER=in_repeat,strand_bias
S_3.9	14565	14571	Fotnew	412	.	FR=207;RR=205;InsRegion=14130-15210;FILTER=PASS
S_3n6.46	15	93	Fotnew	194	.	FR=20;RR=174;InsRegion=0-579;FILTER=in_repeat,strand_bias
S_3n6.48	72	473	Fotnew	478	.	FR=260;RR=218;InsRegion=63-634;FILTER=in_repeat
S_3n6.68	130	703	Fotnew	458	.	FR=116;RR=342;InsRegion=0-1142;FILTER=in_repeat
S_6.12	5	86	Fotnew	208	.	FR=19;RR=189;InsRegion=3-686;FILTER=in_repeat,strand_bias
S_6.25	15419	16060	Fotnew	225	.	FR=192;RR=33;InsRegion=15313-16068;FILTER=in_repeat,strand_bias
U_112	16	706	Fotnew	467	.	FR=258;RR=209;InsRegion=11-715;FILTER=in_repeat
U_2	213709	213785	Fotnew	10	.	FR=4;RR=6;InsRegion=213702-213846;FILTER=in_repeat,strand_bias
S_15.6	33249	33469	Sam	102	.	FR=5;RR=97;InsRegion=33247-33648;FILTER=in_repeat,strand_bias
S_2.4	178157	178593	Sam	68	.	FR=10;RR=58;InsRegion=177921-178648;FILTER=in_repeat,strand_bias
S_3n6.32	4549	4697	Sam	40	.	FR=27;RR=13;InsRegion=4518-4742;FILTER=in_repeat,strand_bias
S_6.2	64429	64531	Sam	76	.	FR=41;RR=35;InsRegion=63809-64533;FILTER=in_repeat
Chr10	2932865	2933462	CopiaActive	319	.	FR=75;RR=244;InsRegion=2932656-2933850;FILTER=in_repeat,strand_bias
Chr11	372094	372096	CopiaActive	11	.	FR=5;RR=6;InsRegion=371690-372775;FILTER=in_repeat
Chr4	4631614	4631769	CopiaActive	57	.	FR=11;RR=46;InsRegion=4631585-4632200;FILTER=in_repeat,strand_bias
Chr4	4636581	4636757	CopiaActive	97	.	FR=78;RR=19;InsRegion=4636196-4636760;FILTER=in_repeat,strand_bias
Chr4	4768490	4768751	CopiaActive	388	.	FR=117;RR=271;InsRegion=4768214-4769509;FILTER=in_repeat
Chr9	3100705	3100897	CopiaActive	77	.	FR=14;RR=63;InsRegion=3100697-3101290;FILTER=in_repeat,strand_bias
Chr9	441226	441705	CopiaActive	348	.	FR=55;RR=293;InsRegion=441126-441707;FILTER=in_repeat,strand_bias
Chr9	445718	446065	CopiaActive	204	.	FR=137;RR=67;InsRegion=445260-446070;FILTER=in_repeat
S_14.14	24324	24682	CopiaActive	267	.	FR=191;RR=76;InsRegion=23563-24689;FILTER=in_repeat
S_14.15	11702	11767	CopiaActive	678	.	FR=339;RR=339;InsRegion=11122-12284;FILTER=in_repeat
S_14.15	20640	21059	CopiaActive	298	.	FR=78;RR=220;InsRegion=20636-21712;FILTER=in_repeat
S_14.2	3	56	CopiaActive	210	.	FR=10;RR=200;InsRegion=1-575;FILTER=in_repeat,strand_bias
S_14.29	8086	8094	CopiaActive	688	.	FR=334;RR=354;InsRegion=7453-8650;FILTER=PASS
S_14.43	5031	5037	CopiaActive	260	.	FR=142;RR=118;InsRegion=4483-5416;FILTER=PASS
S_14.44	6555	6854	CopiaActive	209	.	FR=115;RR=94;InsRegion=6266-6877;FILTER=in_repeat
S_14.53	118	319	CopiaActive	199	.	FR=5;RR=194;InsRegion=106-478;FILTER=in_repeat,strand_bias
S_14.62	1363	1601	CopiaActive	360	.	FR=138;RR=222;InsRegion=1069-1689;FILTER=in_repeat
S_14.8	24279	24285	CopiaActive	478	.	FR=262;RR=216;InsRegion=23745-24960;FILTER=PASS
S_15.19	3839	4029	CopiaActive	138	.	FR=83;RR=55;InsRegion=3744-4032;FILTER=in_repeat
S_1n15.9	36057	36445	CopiaActive	218	.	FR=82;RR=136;InsRegion=35951-36486;FILTER=in_repeat
S_3.5	43648	43655	CopiaActive	139	.	FR=60;RR=79;InsRegion=42996-44144;FILTER=in_repeat
S_3.6	18768	18858	CopiaActive	19	.	FR=11;RR=8;InsRegion=18712-18859;FILTER=in_repeat
S_3n6.1	162757	163301	CopiaActive	328	.	FR=90;RR=238;InsRegion=162602-163715;FILTER=in_repeat
S_3n6.1	167054	167653	CopiaActive	419	.	FR=342;RR=77;InsRegion=166495-167961;FILTER=in_repeat,strand_bias
S_3n6.2	52819	52855	CopiaActive	9	.	FR=4;RR=5;InsRegion=52644-53150;FILTER=in_repeat,weak_evidence
S_3n6.2	54300	54694	CopiaActive	283	.	FR=200;RR=83;InsRegion=53557-54917;FILTER=in_repeat
S_3n6.3	1	56	CopiaActive	243	.	FR=13;RR=230;InsRegion=0-672;FILTER=in_repeat,strand_bias
S_3n6.3	68082	68511	CopiaActive	241	.	FR=72;RR=169;InsRegion=67996-68967;FILTER=in_repeat
S_3n6.3	72483	72969	CopiaActive	344	.	FR=297;RR=47;InsRegion=72284-73202;FILTER=in_repeat,strand_bias
S_3n6.47	8406	8475	CopiaActive	44	.	FR=20;RR=24;InsRegion=8404-8667;FILTER=in_repeat
S_3n6.55	7561	7909	CopiaActive	232	.	FR=75;RR=157;InsRegion=7307-7995;FILTER=in_repeat
S_3n6.6	41	320	CopiaActive	211	.	FR=98;RR=113;InsRegion=0-698;FILTER=in_repeat
S_3n6.8	5320	5327	CopiaActive	262	.	FR=139;RR=123;InsRegion=4784-5785;FILTER=PASS
S_6.11	5718	5724	CopiaActive	418	.	FR=210;RR=208;InsRegion=5216-6356;FILTER=PASS
S_6.18	9298	9303	CopiaActive	229	.	FR=115;RR=114;InsRegion=8946-9701;FILTER=PASS
S_6.2	37535	37746	CopiaActive	322	.	FR=124;RR=198;InsRegion=37437-38274;FILTER=PASS
S_6.26	10313	10435	CopiaActive	31	.	FR=17;RR=14;InsRegion=10103-10489;FILTER=in_repeat
S_6.2	79876	80074	CopiaActive	33	.	FR=15;RR=18;InsRegion=79765-80189;FILTER=in_repeat
S_6.37	5519	5524	CopiaActive	108	.	FR=30;RR=78;InsRegion=5277-5957;FILTER=strand_bias
U_29	16760	16765	CopiaActive	181	.	FR=115;RR=66;InsRegion=16244-17184;FILTER=in_repeat
U_3	137135	137140	CopiaActive	131	.	FR=55;RR=76;InsRegion=136654-137593;FILTER=in_repeat
U_48	53	1458	CopiaActive	706	.	FR=291;RR=415;InsRegion=1-1470;FILTER=in_repeat
U_5	29633	29683	CopiaActive	67	.	FR=15;RR=52;InsRegion=29632-29686;FILTER=strand_bias
U_88	80	436	CopiaActive	231	.	FR=142;RR=89;InsRegion=2-757;FILTER=in_repeat
U_99	558	901	CopiaActive	600	.	FR=584;RR=16;InsRegion=468-1081;FILTER=in_repeat,strand_bias
Chr10	3054605	3054624	FoxyAJ250814	29	.	FR=8;RR=21;InsRegion=3054445-3055122;FILTER=strand_bias
Chr1	166474	167128	FoxyAJ250814	115	.	FR=63;RR=52;InsRegion=166447-167242;FILTER=in_repeat
Chr4	3302544	3302561	FoxyAJ250814	64	.	FR=42;RR=22;InsRegion=3302107-3302669;FILTER=PASS
Chr4	5275879	5275889	FoxyAJ250814	33	.	FR=4;RR=29;InsRegion=5275698-5276368;FILTER=strand_bias
Chr7	505517	505562	FoxyAJ250814	214	.	FR=73;RR=141;InsRegion=504992-506304;FILTER=in_repeat
Chr8	1499587	1500233	FoxyAJ250814	99	.	FR=48;RR=51;InsRegion=1499585-1500267;FILTER=in_repeat
rDNA	36	56	FoxyAJ250814	1103	.	FR=123;RR=980;InsRegion=0-1169;FILTER=strand_bias
S_14.1	108669	108687	FoxyAJ250814	79	.	FR=24;RR=55;InsRegion=108540-109091;FILTER=strand_bias
S_14.3	52848	52896	FoxyAJ250814	85	.	FR=65;RR=20;InsRegion=51990-53253;FILTER=strand_bias
S_14.63	10	101	FoxyAJ250814	313	.	FR=233;RR=80;InsRegion=0-160;FILTER=in_repeat
S_14.7	15634	15647	FoxyAJ250814	58	.	FR=30;RR=28;InsRegion=15415-15877;FILTER=PASS
S_15.20	1669	1809	FoxyAJ250814	57	.	FR=26;RR=31;InsRegion=1667-1908;FILTER=in_repeat
S_1n15.1	1867	1946	FoxyAJ250814	25	.	FR=7;RR=18;InsRegion=1863-1947;FILTER=in_repeat,strand_bias
S_2.4	256109	256264	FoxyAJ250814	18	.	FR=8;RR=10;InsRegion=256073-256299;FILTER=in_repeat
S_2.4	57194	57201	FoxyAJ250814	32	.	FR=27;RR=5;InsRegion=56838-57344;FILTER=strand_bias
S_3n6.1	171985	172002	FoxyAJ250814	94	.	FR=32;RR=62;InsRegion=171855-172684;FILTER=PASS
S_3n6.32	14040	14056	FoxyAJ250814	107	.	FR=69;RR=38;InsRegion=13542-14285;FILTER=PASS
S_3n6.7	47836	47854	FoxyAJ250814	790	.	FR=430;RR=360;InsRegion=47273-48451;FILTER=PASS
S_6.22	18649	18741	FoxyAJ250814	38	.	FR=26;RR=12;InsRegion=18648-18742;FILTER=in_repeat,strand_bias
S_14.30	4641	4880	Folyt1AF057141	122	.	FR=110;RR=12;InsRegion=4432-5111;FILTER=in_repeat,strand_bias
S_3n6.16	19530	19875	DrifterAY751529	124	.	FR=88;RR=36;InsRegion=19459-20078;FILTER=in_repeat
S_6.14	4	55	DrifterAY751529	207	.	FR=4;RR=203;InsRegion=0-620;FILTER=in_repeat,strand_bias
Chr10	175777	175918	SkippyL34658	133	.	FR=82;RR=51;InsRegion=175423-176211;FILTER=PASS
Chr10	2912812	2912890	SkippyL34658	14	.	FR=8;RR=6;InsRegion=2912807-2913064;FILTER=in_repeat
Chr10	3054442	3054631	SkippyL34658	38	.	FR=4;RR=34;InsRegion=3054441-3055065;FILTER=in_repeat,strand_bias
Chr10	3127497	3127761	SkippyL34658	17	.	FR=4;RR=13;InsRegion=3127493-3127892;FILTER=in_repeat,strand_bias
Chr10	3131238	3131346	SkippyL34658	40	.	FR=32;RR=8;InsRegion=3131225-3131348;FILTER=in_repeat,strand_bias
Chr11	1926955	1927026	SkippyL34658	10	.	FR=6;RR=4;InsRegion=1926744-1927101;FILTER=in_repeat,strand_bias
Chr1	167141	167337	SkippyL34658	112	.	FR=37;RR=75;InsRegion=167131-167345;FILTER=in_repeat
Chr12	1075266	1075335	SkippyL34658	189	.	FR=14;RR=175;InsRegion=1075261-1075732;FILTER=in_repeat,strand_bias
Chr12	1314671	1314748	SkippyL34658	22	.	FR=11;RR=11;InsRegion=1314669-1314767;FILTER=PASS
Chr12	1336098	1336199	SkippyL34658	66	.	FR=27;RR=39;InsRegion=1336008-1336221;FILTER=in_repeat
Chr13	1371399	1371483	SkippyL34658	11	.	FR=6;RR=5;InsRegion=1371207-1371743;FILTER=in_repeat
Chr13	1378203	1378657	SkippyL34658	91	.	FR=10;RR=81;InsRegion=1378139-1379492;FILTER=in_repeat,strand_bias
Chr13	1398703	1398782	SkippyL34658	15	.	FR=11;RR=4;InsRegion=1398697-1399140;FILTER=in_repeat,strand_bias
Chr13	1726605	1726861	SkippyL34658	306	.	FR=169;RR=137;InsRegion=1725654-1727396;FILTER=in_repeat
Chr13	1730382	1730498	SkippyL34658	21	.	FR=13;RR=8;InsRegion=1730226-1730519;FILTER=in_repeat
Chr13	93776	93877	SkippyL34658	11	.	FR=6;RR=5;InsRegion=93771-93885;FILTER=in_repeat
Chr5	886370	886625	SkippyL34658	16	.	FR=11;RR=5;InsRegion=886360-886745;FILTER=in_repeat,strand_bias
S_14.31	8189	8269	SkippyL34658	17	.	FR=13;RR=4;InsRegion=8186-8383;FILTER=in_repeat,strand_bias
S_1n15.1	73869	74019	SkippyL34658	16	.	FR=12;RR=4;InsRegion=73803-74049;FILTER=in_repeat,strand_bias
S_1n15.2	37069	37349	SkippyL34658	136	.	FR=90;RR=46;InsRegion=36749-37351;FILTER=in_repeat
S_2.1	11002	11205	SkippyL34658	46	.	FR=16;RR=30;InsRegion=10915-11237;FILTER=in_repeat
S_2.5	32261	32452	SkippyL34658	29	.	FR=13;RR=16;InsRegion=32182-32610;FILTER=in_repeat
S_3n6.60	5594	5671	SkippyL34658	48	.	FR=25;RR=23;InsRegion=5467-5672;FILTER=in_repeat
U_11	67673	67919	SkippyL34658	52	.	FR=46;RR=6;InsRegion=67560-67921;FILTER=in_repeat,strand_bias
U_11	69221	69322	SkippyL34658	41	.	FR=5;RR=36;InsRegion=69033-69926;FILTER=in_repeat,strand_bias
U_11	71316	71661	SkippyL34658	24	.	FR=12;RR=12;InsRegion=71310-71742;FILTER=in_repeat
U_11	80591	80765	SkippyL34658	125	.	FR=28;RR=97;InsRegion=80511-80971;FILTER=in_repeat,strand_bias
U_13	31152	31242	SkippyL34658	26	.	FR=13;RR=13;InsRegion=31151-31348;FILTER=in_repeat
U_16	54008	54112	SkippyL34658	14	.	FR=4;RR=10;InsRegion=53987-54133;FILTER=in_repeat,strand_bias
U_18	4185	4274	SkippyL34658	15	.	FR=6;RR=9;InsRegion=4173-4393;FILTER=in_repeat
U_21	24870	25071	SkippyL34658	67	.	FR=42;RR=25;InsRegion=24840-25080;FILTER=in_repeat
U_21	30295	30376	SkippyL34658	42	.	FR=18;RR=24;InsRegion=30293-30552;FILTER=in_repeat
U_2	1	78	SkippyL34658	155	.	FR=6;RR=149;InsRegion=0-498;FILTER=in_repeat,strand_bias
U_23	21390	21452	SkippyL34658	8	.	FR=4;RR=4;InsRegion=21266-21676;FILTER=in_repeat,weak_evidence
U_31	18574	18793	SkippyL34658	26	.	FR=14;RR=12;InsRegion=18446-18794;FILTER=in_repeat
U_3	203337	203861	SkippyL34658	142	.	FR=34;RR=108;InsRegion=203308-204906;FILTER=in_repeat,strand_bias
U_37	12732	13192	SkippyL34658	364	.	FR=99;RR=265;InsRegion=12588-14478;FILTER=in_repeat
U_4	162511	162621	SkippyL34658	22	.	FR=16;RR=6;InsRegion=162488-162813;FILTER=in_repeat,strand_bias
U_44	2229	2637	SkippyL34658	88	.	FR=42;RR=46;InsRegion=2225-2645;FILTER=in_repeat
U_45	1215	1294	SkippyL34658	11	.	FR=6;RR=5;InsRegion=1207-1297;FILTER=in_repeat
U_6	91219	91315	SkippyL34658	20	.	FR=15;RR=5;InsRegion=91204-91392;FILTER=in_repeat,strand_bias
U_6	95417	95543	SkippyL34658	33	.	FR=16;RR=17;InsRegion=95322-95632;FILTER=in_repeat
U_6	96868	97413	SkippyL34658	72	.	FR=56;RR=16;InsRegion=96863-97421;FILTER=in_repeat,strand_bias
U_7	85056	85156	SkippyL34658	96	.	FR=40;RR=56;InsRegion=85055-85173;FILTER=in_repeat
U_8	9779	9850	SkippyL34658	49	.	FR=44;RR=5;InsRegion=9778-9916;FILTER=in_repeat,strand_bias
U_9	58949	59018	SkippyL34658	17	.	FR=10;RR=7;InsRegion=58947-59028;FILTER=in_repeat
Chr4	2935998	2936234	Foxy2	617	.	FR=65;RR=552;InsRegion=2935930-2936557;FILTER=in_repeat,strand_bias
Chr4	2937150	2937305	Foxy2	199	.	FR=191;RR=8;InsRegion=2936719-2937373;FILTER=in_repeat,strand_bias
Chr9	2528343	2528390	Foxy2	344	.	FR=155;RR=189;InsRegion=2527881-2529100;FILTER=in_repeat
rDNA	36	56	Foxy2	1049	.	FR=94;RR=955;InsRegion=0-1092;FILTER=strand_bias
S_14.15	15593	15813	Foxy2	310	.	FR=17;RR=293;InsRegion=15577-16276;FILTER=in_repeat,strand_bias
S_14.29	2602	2618	Foxy2	666	.	FR=333;RR=333;InsRegion=2052-3511;FILTER=PASS
S_14.51	3477	3492	Foxy2	286	.	FR=280;RR=6;InsRegion=2958-3531;FILTER=strand_bias
S_14.7	15634	15649	Foxy2	79	.	FR=41;RR=38;InsRegion=15343-15877;FILTER=PASS
S_14.8	25026	25130	Foxy2	13	.	FR=5;RR=8;InsRegion=24921-25173;FILTER=in_repeat,strand_bias
S_1n15.18	4933	4989	Foxy2	227	.	FR=185;RR=42;InsRegion=4499-5004;FILTER=in_repeat,strand_bias
S_3.25	4	61	Foxy2	370	.	FR=121;RR=249;InsRegion=0-565;FILTER=in_repeat
S_3.4	14832	14977	Foxy2	177	.	FR=31;RR=146;InsRegion=14657-15001;FILTER=in_repeat,strand_bias
S_3.5	32844	32858	Foxy2	260	.	FR=113;RR=147;InsRegion=32639-33400;FILTER=PASS
S_3.6	19335	19353	Foxy2	258	.	FR=207;RR=51;InsRegion=18962-19519;FILTER=strand_bias
S_3n6.32	14040	14056	Foxy2	93	.	FR=42;RR=51;InsRegion=13635-14284;FILTER=PASS
S_3n6.7	47837	47853	Foxy2	75	.	FR=13;RR=62;InsRegion=47501-48493;FILTER=strand_bias
S_3n6.75	775	796	Foxy2	164	.	FR=62;RR=102;InsRegion=598-1537;FILTER=in_repeat
S_6.11	164	168	Foxy2	239	.	FR=32;RR=207;InsRegion=0-674;FILTER=strand_bias
S_6.1	3850	3902	Foxy2	198	.	FR=160;RR=38;InsRegion=3252-4082;FILTER=in_repeat,strand_bias
S_6.1	4401	4455	Foxy2	208	.	FR=18;RR=190;InsRegion=4325-5021;FILTER=in_repeat,strand_bias
U_2	237576	237592	Foxy2	168	.	FR=93;RR=75;InsRegion=237126-238070;FILTER=PASS
U_8	6233	6249	Foxy2	176	.	FR=82;RR=94;InsRegion=5574-6719;FILTER=PASS
S_15.25	3849	3916	Fot3-M24	154	.	FR=142;RR=12;InsRegion=3333-3946;FILTER=in_repeat,strand_bias
S_15.9	23802	24365	Fot3-M24	356	.	FR=108;RR=248;InsRegion=23391-25365;FILTER=in_repeat
S_15.9	25603	25719	Fot3-M24	147	.	FR=112;RR=35;InsRegion=25582-25720;FILTER=in_repeat,strand_bias
S_3.15	12782	12857	Fot3-M24	20	.	FR=14;RR=6;InsRegion=12777-12901;FILTER=in_repeat,strand_bias
S_3n6.23	18678	19139	Fot3-M24	364	.	FR=129;RR=235;InsRegion=18637-19843;FILTER=in_repeat
S_3n6.39	3896	3898	Fot3-M24	236	.	FR=208;RR=28;InsRegion=2917-4415;FILTER=strand_bias
S_6.28	13512	13654	Fot3-M24	294	.	FR=177;RR=117;InsRegion=13077-13670;FILTER=in_repeat
S_6.7	23250	23501	Fot3-M24	138	.	FR=117;RR=21;InsRegion=23249-23505;FILTER=in_repeat,strand_bias
