# Supplementary material for: TEfinder: A Bioinformatics Pipeline for Detecting New Transposable Element Insertion Events in Next-Generation Sequencing Data
Source: Genes (Basel). 2021 Feb 4;12(2):224. doi: 10.3390/genes12020224 (PMC7914406; doi:10.3390/genes12020224)
Supplement: Supplementary file 1 [file genes-12-00224-s001.zip › Y4_TEinsertions.bed]

track name=TEfinder	type=bedDetail	description=FR:forward read, RR:reverse read, InsRegion:insertion region start and end positions, FILTER:comma separated filters
Chr10	8327	8330	Foret1X65452	15	.	FR=6;RR=9;InsRegion=8158-8648;FILTER=in_repeat
Chr11	1929235	1929302	Foret1X65452	171	.	FR=15;RR=156;InsRegion=1929081-1929965;FILTER=in_repeat,strand_bias
Chr11	1935630	1936536	Foret1X65452	407	.	FR=129;RR=278;InsRegion=1935600-1937041;FILTER=in_repeat
Chr11	1937432	1937687	Foret1X65452	82	.	FR=35;RR=47;InsRegion=1937331-1937928;FILTER=in_repeat
Chr12	2279952	2280599	Foret1X65452	461	.	FR=236;RR=225;InsRegion=2279843-2280880;FILTER=in_repeat
U_10	26398	26441	Foret1X65452	43	.	FR=28;RR=15;InsRegion=26110-26583;FILTER=in_repeat
U_10	27376	27398	Foret1X65452	11	.	FR=7;RR=4;InsRegion=27323-27424;FILTER=in_repeat,strand_bias
U_10	52639	53079	Foret1X65452	284	.	FR=210;RR=74;InsRegion=52638-53108;FILTER=in_repeat
U_5	4329	4553	Foret1X65452	82	.	FR=21;RR=61;InsRegion=4328-4557;FILTER=in_repeat,strand_bias
S_3.17	1598	1802	Tfo1	37	.	FR=23;RR=14;InsRegion=1584-1805;FILTER=in_repeat
S_3n6.1	181867	182075	Tfo1	131	.	FR=87;RR=44;InsRegion=181771-182101;FILTER=in_repeat
S_14.30	4650	4876	Folyt1AF057141	66	.	FR=56;RR=10;InsRegion=4425-4912;FILTER=in_repeat,strand_bias
S_3.4	4208	4285	Folyt1AF057141	48	.	FR=18;RR=30;InsRegion=4203-4375;FILTER=in_repeat
S_3n6.17	28209	28428	Folyt1AF057141	154	.	FR=34;RR=120;InsRegion=28208-28622;FILTER=in_repeat,strand_bias
S_3n6.7	40573	40621	Folyt1AF057141	59	.	FR=4;RR=55;InsRegion=40015-41181;FILTER=in_repeat,strand_bias
S_14.9	35820	36026	Gollum-Fv4	700	.	FR=382;RR=318;InsRegion=35754-36073;FILTER=in_repeat
S_15.9	1299	1397	Gollum-Fv4	97	.	FR=48;RR=49;InsRegion=661-1867;FILTER=in_repeat
S_15.9	6	75	Gollum-Fv4	130	.	FR=40;RR=90;InsRegion=4-578;FILTER=in_repeat
S_3n6.5	58578	58770	Gollum-Fv4	431	.	FR=73;RR=358;InsRegion=57978-59523;FILTER=in_repeat,strand_bias
S_6.14	28731	28910	Gollum-Fv4	149	.	FR=73;RR=76;InsRegion=28663-28979;FILTER=in_repeat
S_14.1	23607	23700	Fot2-M24	44	.	FR=25;RR=19;InsRegion=23586-23704;FILTER=in_repeat
S_14.46	118	168	Frodo	222	.	FR=19;RR=203;InsRegion=38-785;FILTER=in_repeat,strand_bias
S_14.46	1211	1400	Frodo	9	.	FR=5;RR=4;InsRegion=1133-1470;FILTER=in_repeat,weak_evidence
S_3n6.18	51	133	Frodo	158	.	FR=28;RR=130;InsRegion=1-626;FILTER=in_repeat,strand_bias
Chr10	2003634	2003636	hAT178Active	35	.	FR=14;RR=21;InsRegion=2003282-2003826;FILTER=in_repeat
Chr12	1489555	1489563	hAT178Active	16	.	FR=8;RR=8;InsRegion=1489293-1489776;FILTER=PASS
Chr7	149948	149956	hAT178Active	17	.	FR=4;RR=13;InsRegion=149816-150266;FILTER=strand_bias
Chr7	484923	484932	hAT178Active	19	.	FR=10;RR=9;InsRegion=484702-485121;FILTER=PASS
Chr8	3560431	3560439	hAT178Active	18	.	FR=8;RR=10;InsRegion=3560291-3560603;FILTER=in_repeat
Chr9	3101368	3101380	hAT178Active	33	.	FR=19;RR=14;InsRegion=3101094-3101682;FILTER=in_repeat
S_14.17	18582	18590	hAT178Active	71	.	FR=18;RR=53;InsRegion=18173-18916;FILTER=strand_bias
S_14.23	10815	10901	hAT178Active	157	.	FR=69;RR=88;InsRegion=10535-11587;FILTER=in_repeat
S_2.4	149485	149495	hAT178Active	14	.	FR=6;RR=8;InsRegion=149337-149625;FILTER=in_repeat
S_2.4	230684	230761	hAT178Active	16	.	FR=7;RR=9;InsRegion=230553-230794;FILTER=in_repeat
S_3.17	5171	5190	hAT178Active	31	.	FR=11;RR=20;InsRegion=5005-5547;FILTER=in_repeat
S_3.1	81430	81438	hAT178Active	27	.	FR=9;RR=18;InsRegion=81291-81727;FILTER=in_repeat,strand_bias
S_3n6.1	51934	51943	hAT178Active	13	.	FR=8;RR=5;InsRegion=51839-52197;FILTER=in_repeat,strand_bias
S_3n6.15	24966	25221	hAT178Active	410	.	FR=22;RR=388;InsRegion=24797-26138;FILTER=in_repeat,strand_bias
S_3n6.2	10418	10427	hAT178Active	25	.	FR=13;RR=12;InsRegion=10262-10717;FILTER=PASS
S_3n6.58	1919	1927	hAT178Active	60	.	FR=10;RR=50;InsRegion=1669-2274;FILTER=strand_bias
S_6.2	90689	90952	hAT178Active	136	.	FR=25;RR=111;InsRegion=90482-91282;FILTER=in_repeat,strand_bias
S_6.5	18106	18114	hAT178Active	96	.	FR=44;RR=52;InsRegion=17751-18383;FILTER=PASS
U_14	32108	32117	hAT178Active	19	.	FR=15;RR=4;InsRegion=31968-32255;FILTER=strand_bias
U_52	65	123	hAT178Active	132	.	FR=9;RR=123;InsRegion=36-397;FILTER=in_repeat,strand_bias
U_55	5566	5576	hAT178Active	16	.	FR=8;RR=8;InsRegion=5302-5781;FILTER=PASS
U_9	35537	35545	hAT178Active	13	.	FR=7;RR=6;InsRegion=35224-35907;FILTER=PASS
S_14.7	14912	14924	hAT210Active	196	.	FR=98;RR=98;InsRegion=14357-15227;FILTER=PASS
S_3.21	1	55	hAT210Active	368	.	FR=14;RR=354;InsRegion=0-696;FILTER=in_repeat,strand_bias
S_3n6.32	13304	13315	hAT210Active	150	.	FR=66;RR=84;InsRegion=12872-13866;FILTER=in_repeat
U_111	58	124	hAT210Active	212	.	FR=11;RR=201;InsRegion=56-771;FILTER=in_repeat,strand_bias
Chr11	1929235	1929302	ForetFv	171	.	FR=15;RR=156;InsRegion=1929081-1929965;FILTER=in_repeat,strand_bias
Chr11	1935630	1936536	ForetFv	407	.	FR=129;RR=278;InsRegion=1935600-1937041;FILTER=in_repeat
Chr11	1937432	1937930	ForetFv	125	.	FR=45;RR=80;InsRegion=1937331-1938507;FILTER=in_repeat
Chr1	170240	170318	ForetFv	10	.	FR=5;RR=5;InsRegion=170234-170332;FILTER=in_repeat
Chr7	2712357	2712435	ForetFv	15	.	FR=6;RR=9;InsRegion=2712293-2712476;FILTER=in_repeat
Chr7	4138432	4138604	ForetFv	17	.	FR=8;RR=9;InsRegion=4138416-4138640;FILTER=PASS
U_10	26398	26441	ForetFv	43	.	FR=28;RR=15;InsRegion=26110-26583;FILTER=in_repeat
U_10	76575	76753	ForetFv	54	.	FR=16;RR=38;InsRegion=76525-76993;FILTER=strand_bias
U_13	27039	27417	ForetFv	68	.	FR=36;RR=32;InsRegion=27033-27565;FILTER=in_repeat
U_20	6242	6423	ForetFv	65	.	FR=47;RR=18;InsRegion=5873-6460;FILTER=strand_bias
U_31	18179	18268	ForetFv	14	.	FR=6;RR=8;InsRegion=17750-18274;FILTER=in_repeat
U_40	5706	5990	ForetFv	28	.	FR=13;RR=15;InsRegion=5679-6298;FILTER=in_repeat
U_48	9058	9111	ForetFv	190	.	FR=186;RR=4;InsRegion=8525-9112;FILTER=in_repeat,strand_bias
U_9	63440	63513	ForetFv	11	.	FR=7;RR=4;InsRegion=63295-63523;FILTER=in_repeat,strand_bias
U_9	64613	64988	ForetFv	94	.	FR=48;RR=46;InsRegion=64605-65132;FILTER=in_repeat
Chr10	2683526	2684036	Han-full	351	.	FR=202;RR=149;InsRegion=2683201-2684718;FILTER=in_repeat
Chr13	580234	580414	Han-full	304	.	FR=141;RR=163;InsRegion=579743-581149;FILTER=in_repeat
Chr4	3587178	3587704	Han-full	468	.	FR=210;RR=258;InsRegion=3586792-3588177;FILTER=in_repeat
Chr5	4708141	4708609	Han-full	311	.	FR=134;RR=177;InsRegion=4707693-4709092;FILTER=in_repeat
Chr8	85409	85894	Han-full	370	.	FR=174;RR=196;InsRegion=84996-86409;FILTER=in_repeat
Chr9	3105466	3105872	Han-full	381	.	FR=347;RR=34;InsRegion=3104786-3105882;FILTER=in_repeat,strand_bias
S_14.28	1179	1468	Han-full	146	.	FR=78;RR=68;InsRegion=1040-1486;FILTER=in_repeat
S_14.3	6439	6995	Han-full	252	.	FR=162;RR=90;InsRegion=5625-7399;FILTER=in_repeat
S_14.38	3166	3173	Han-full	376	.	FR=190;RR=186;InsRegion=2390-3633;FILTER=PASS
S_14.41	4019	4030	Han-full	93	.	FR=7;RR=86;InsRegion=3769-4646;FILTER=in_repeat,strand_bias
S_14.53	25	235	Han-full	206	.	FR=36;RR=170;InsRegion=21-826;FILTER=in_repeat,strand_bias
S_14.57	2241	2436	Han-full	164	.	FR=130;RR=34;InsRegion=1874-2461;FILTER=in_repeat,strand_bias
S_14.7	6	189	Han-full	180	.	FR=33;RR=147;InsRegion=0-519;FILTER=in_repeat,strand_bias
S_15.16	14602	14811	Han-full	98	.	FR=46;RR=52;InsRegion=14598-14812;FILTER=in_repeat
S_3.17	4504	5563	Han-full	560	.	FR=239;RR=321;InsRegion=4503-5674;FILTER=in_repeat
S_3.17	9275	9688	Han-full	410	.	FR=373;RR=37;InsRegion=8820-9692;FILTER=in_repeat,strand_bias
S_3n6.1	181867	182075	Han-full	181	.	FR=137;RR=44;InsRegion=181350-182101;FILTER=in_repeat,strand_bias
S_6.22	3229	3384	Han-full	697	.	FR=7;RR=690;InsRegion=3215-4939;FILTER=in_repeat,strand_bias
S_6.2	24108	24111	Han-full	77	.	FR=54;RR=23;InsRegion=23642-24301;FILTER=strand_bias
S_6.2	70681	70689	Han-full	159	.	FR=30;RR=129;InsRegion=70520-71137;FILTER=strand_bias
S_6.5	17813	17818	Han-full	99	.	FR=34;RR=65;InsRegion=17303-18114;FILTER=PASS
U_14	11203	11308	Han-full	9	.	FR=4;RR=5;InsRegion=10980-11639;FILTER=weak_evidence
U_14	12109	12807	Han-full	208	.	FR=134;RR=74;InsRegion=11852-12990;FILTER=in_repeat
U_14	9784	10369	Han-full	81	.	FR=56;RR=25;InsRegion=9762-10567;FILTER=in_repeat,strand_bias
U_19	1875	3181	Han-full	645	.	FR=189;RR=456;InsRegion=1806-3190;FILTER=in_repeat
U_43	107	706	Han-full	419	.	FR=337;RR=82;InsRegion=10-842;FILTER=in_repeat,strand_bias
U_48	1211	1459	Han-full	110	.	FR=69;RR=41;InsRegion=931-1468;FILTER=in_repeat
S_14.62	31	234	Fot3	401	.	FR=159;RR=242;InsRegion=1-295;FILTER=in_repeat
S_15.25	3851	3882	Fot3	30	.	FR=23;RR=7;InsRegion=3427-3946;FILTER=in_repeat,strand_bias
U_83	1502	1671	Fot3	17	.	FR=13;RR=4;InsRegion=1241-1695;FILTER=in_repeat,strand_bias
S_14.56	403	440	MIMP1	184	.	FR=121;RR=63;InsRegion=5-745;FILTER=PASS
Chr10	2933069	2933196	UnknownActive	11	.	FR=5;RR=6;InsRegion=2932958-2933552;FILTER=in_repeat
Chr11	1709965	1710019	UnknownActive	170	.	FR=85;RR=85;InsRegion=1709140-1710420;FILTER=in_repeat
Chr1	1705394	1705402	UnknownActive	32	.	FR=10;RR=22;InsRegion=1704864-1705941;FILTER=strand_bias
Chr11	919398	919406	UnknownActive	21	.	FR=10;RR=11;InsRegion=919067-919911;FILTER=in_repeat
Chr12	940027	940039	UnknownActive	19	.	FR=11;RR=8;InsRegion=939710-940273;FILTER=PASS
Chr13	1671875	1671889	UnknownActive	11	.	FR=4;RR=7;InsRegion=1671642-1672233;FILTER=in_repeat,strand_bias
Chr13	80506	80786	UnknownActive	722	.	FR=85;RR=637;InsRegion=80439-81386;FILTER=in_repeat,strand_bias
Chr2	3104420	3104428	UnknownActive	15	.	FR=4;RR=11;InsRegion=3104286-3104873;FILTER=strand_bias
Chr4	265340	265468	UnknownActive	364	.	FR=287;RR=77;InsRegion=264742-265907;FILTER=in_repeat,strand_bias
Chr4	3283443	3283500	UnknownActive	185	.	FR=96;RR=89;InsRegion=3282930-3284130;FILTER=in_repeat
Chr4	332723	332778	UnknownActive	180	.	FR=97;RR=83;InsRegion=332130-333446;FILTER=in_repeat
Chr4	5092507	5092643	UnknownActive	170	.	FR=47;RR=123;InsRegion=5092106-5093119;FILTER=in_repeat
Chr9	445717	446070	UnknownActive	10	.	FR=6;RR=4;InsRegion=445452-446075;FILTER=in_repeat,strand_bias
S_14.15	20760	20977	UnknownActive	11	.	FR=5;RR=6;InsRegion=20714-21181;FILTER=in_repeat
S_14.3	42550	42558	UnknownActive	88	.	FR=52;RR=36;InsRegion=42024-42784;FILTER=PASS
S_14.47	5677	5732	UnknownActive	237	.	FR=225;RR=12;InsRegion=5181-5735;FILTER=in_repeat,strand_bias
S_1n15.11	2362	2371	UnknownActive	115	.	FR=25;RR=90;InsRegion=2192-2878;FILTER=in_repeat,strand_bias
S_1n15.2	79158	79453	UnknownActive	120	.	FR=53;RR=67;InsRegion=79146-79666;FILTER=in_repeat
S_1n15.6	3582	3590	UnknownActive	99	.	FR=18;RR=81;InsRegion=3210-4070;FILTER=strand_bias
S_3.15	667	709	UnknownActive	9	.	FR=5;RR=4;InsRegion=666-769;FILTER=in_repeat,weak_evidence
S_3.3	13248	13256	UnknownActive	16	.	FR=9;RR=7;InsRegion=12775-13439;FILTER=PASS
S_3.5	42184	45285	UnknownActive	4251	.	FR=2395;RR=1856;InsRegion=42136-45296;FILTER=in_repeat
S_3n6.3	68172	68415	UnknownActive	13	.	FR=8;RR=5;InsRegion=68167-68518;FILTER=in_repeat,strand_bias
S_3n6.4	49520	49528	UnknownActive	11	.	FR=7;RR=4;InsRegion=49210-49753;FILTER=strand_bias
S_6.19	4032	4100	UnknownActive	11	.	FR=7;RR=4;InsRegion=3604-4103;FILTER=in_repeat,strand_bias
S_6.39	5946	6004	UnknownActive	109	.	FR=105;RR=4;InsRegion=5481-6054;FILTER=strand_bias
S_6.48	8	71	UnknownActive	187	.	FR=72;RR=115;InsRegion=0-842;FILTER=in_repeat
U_12	35938	35945	UnknownActive	170	.	FR=70;RR=100;InsRegion=35391-36560;FILTER=PASS
U_22	15409	15418	UnknownActive	175	.	FR=98;RR=77;InsRegion=14710-15792;FILTER=PASS
S_14.16	25273	25632	Fotnew	1030	.	FR=515;RR=515;InsRegion=24947-25634;FILTER=in_repeat
S_15.14	24839	24893	Fotnew	141	.	FR=124;RR=17;InsRegion=24356-24928;FILTER=in_repeat,strand_bias
S_15.29	1	57	Fotnew	218	.	FR=7;RR=211;InsRegion=0-651;FILTER=in_repeat,strand_bias
S_3.9	14566	14570	Fotnew	368	.	FR=170;RR=198;InsRegion=14131-15200;FILTER=PASS
S_3n6.46	2	93	Fotnew	198	.	FR=21;RR=177;InsRegion=0-551;FILTER=in_repeat,strand_bias
S_3n6.48	160	473	Fotnew	342	.	FR=183;RR=159;InsRegion=63-589;FILTER=in_repeat
S_3n6.68	133	701	Fotnew	407	.	FR=86;RR=321;InsRegion=0-1028;FILTER=in_repeat,strand_bias
S_6.12	9	86	Fotnew	166	.	FR=16;RR=150;InsRegion=3-582;FILTER=in_repeat,strand_bias
U_2	213695	213842	Fotnew	8	.	FR=4;RR=4;InsRegion=213598-213844;FILTER=in_repeat,weak_evidence
S_3.5	3813	4018	Gollum	19	.	FR=5;RR=14;InsRegion=3808-4071;FILTER=in_repeat,strand_bias
Chr10	2919551	2919604	Strider	371	.	FR=179;RR=192;InsRegion=2918746-2920184;FILTER=in_repeat
Chr2	120366	120762	Strider	27	.	FR=23;RR=4;InsRegion=120127-120767;FILTER=in_repeat,strand_bias
Chr8	3590646	3590699	Strider	383	.	FR=185;RR=198;InsRegion=3589808-3591208;FILTER=in_repeat
S_14.28	32	174	Strider	120	.	FR=29;RR=91;InsRegion=0-431;FILTER=in_repeat,strand_bias
S_2.6	31642	31697	Strider	235	.	FR=213;RR=22;InsRegion=31107-31700;FILTER=in_repeat,strand_bias
S_3.6	27464	27466	Strider	378	.	FR=339;RR=39;InsRegion=26740-27712;FILTER=in_repeat,strand_bias
S_3n6.22	23772	24052	Strider	18	.	FR=4;RR=14;InsRegion=23628-24061;FILTER=in_repeat,strand_bias
U_2	234240	234241	Strider	444	.	FR=152;RR=292;InsRegion=233816-234794;FILTER=PASS
U_46	5	57	Strider	173	.	FR=6;RR=167;InsRegion=2-588;FILTER=in_repeat,strand_bias
U_4	75497	75666	Strider	389	.	FR=375;RR=14;InsRegion=75050-75680;FILTER=in_repeat,strand_bias
U_53	36	64	Strider	176	.	FR=7;RR=169;InsRegion=5-617;FILTER=in_repeat,strand_bias
U_8	9415	9419	Strider	258	.	FR=87;RR=171;InsRegion=9074-9850;FILTER=PASS
S_14.9	19288	19326	Merry	45	.	FR=11;RR=34;InsRegion=19224-19393;FILTER=in_repeat,strand_bias
S_14.6	33556	33622	MGR583	119	.	FR=4;RR=115;InsRegion=33509-34412;FILTER=strand_bias
S_1n15.1	43376	43589	MGR583	48	.	FR=13;RR=35;InsRegion=43372-43669;FILTER=in_repeat,strand_bias
S_3.9	19090	19403	MGR583	60	.	FR=27;RR=33;InsRegion=18728-19848;FILTER=in_repeat
S_3n6.19	4460	4894	MGR583	362	.	FR=198;RR=164;InsRegion=4009-5242;FILTER=in_repeat
S_6.14	3249	3465	MGR583	280	.	FR=76;RR=204;InsRegion=2505-4218;FILTER=in_repeat
S_6.2	38905	39328	MGR583	240	.	FR=49;RR=191;InsRegion=38384-39860;FILTER=in_repeat,strand_bias
Chr10	177306	177329	SkippyFv	33	.	FR=7;RR=26;InsRegion=177020-177669;FILTER=strand_bias
Chr10	2903790	2903914	SkippyFv	61	.	FR=26;RR=35;InsRegion=2903787-2903920;FILTER=in_repeat
Chr10	8327	8330	SkippyFv	15	.	FR=6;RR=9;InsRegion=8158-8648;FILTER=in_repeat
Chr11	1935630	1936536	SkippyFv	407	.	FR=129;RR=278;InsRegion=1935600-1937041;FILTER=in_repeat
Chr12	2276190	2276458	SkippyFv	96	.	FR=61;RR=35;InsRegion=2276189-2276638;FILTER=in_repeat
Chr12	2279952	2280757	SkippyFv	462	.	FR=237;RR=225;InsRegion=2279843-2280880;FILTER=in_repeat
Chr12	2283548	2283925	SkippyFv	184	.	FR=148;RR=36;InsRegion=2283016-2284268;FILTER=in_repeat,strand_bias
Chr13	1369739	1369858	SkippyFv	45	.	FR=21;RR=24;InsRegion=1369724-1370106;FILTER=in_repeat
Chr13	1380773	1380877	SkippyFv	62	.	FR=32;RR=30;InsRegion=1380712-1380892;FILTER=in_repeat
Chr13	93773	93879	SkippyFv	16	.	FR=8;RR=8;InsRegion=93771-93883;FILTER=in_repeat
Chr4	4915221	4915366	SkippyFv	22	.	FR=4;RR=18;InsRegion=4915208-4915629;FILTER=strand_bias
Chr4	5275721	5275857	SkippyFv	33	.	FR=7;RR=26;InsRegion=5275711-5276308;FILTER=strand_bias
Chr5	1190	1510	SkippyFv	19	.	FR=10;RR=9;InsRegion=1188-1513;FILTER=PASS
Chr8	4001765	4001892	SkippyFv	9	.	FR=4;RR=5;InsRegion=4001682-4001896;FILTER=weak_evidence
Chr8	4005646	4005749	SkippyFv	31	.	FR=19;RR=12;InsRegion=4005631-4005752;FILTER=in_repeat
S_15.6	5091	5165	SkippyFv	15	.	FR=6;RR=9;InsRegion=4837-5309;FILTER=in_repeat
S_2.1	11110	11201	SkippyFv	22	.	FR=6;RR=16;InsRegion=10917-11336;FILTER=in_repeat,strand_bias
S_3.6	3	56	SkippyFv	148	.	FR=29;RR=119;InsRegion=1-263;FILTER=in_repeat,strand_bias
U_10	26398	26441	SkippyFv	43	.	FR=28;RR=15;InsRegion=26110-26583;FILTER=in_repeat
U_10	48190	48241	SkippyFv	17	.	FR=9;RR=8;InsRegion=48188-48384;FILTER=in_repeat
U_10	52639	53079	SkippyFv	284	.	FR=210;RR=74;InsRegion=52638-53108;FILTER=in_repeat
U_11	67031	67062	SkippyFv	72	.	FR=4;RR=68;InsRegion=66988-67489;FILTER=in_repeat,strand_bias
U_11	72725	72955	SkippyFv	60	.	FR=44;RR=16;InsRegion=72723-73037;FILTER=in_repeat,strand_bias
U_15	4855	4917	SkippyFv	49	.	FR=10;RR=39;InsRegion=4336-4987;FILTER=in_repeat,strand_bias
U_23	23535	23632	SkippyFv	33	.	FR=28;RR=5;InsRegion=23354-23822;FILTER=in_repeat,strand_bias
U_31	18179	18268	SkippyFv	14	.	FR=6;RR=8;InsRegion=17750-18274;FILTER=in_repeat
U_32	15856	15871	SkippyFv	21	.	FR=6;RR=15;InsRegion=15817-15969;FILTER=strand_bias
U_3	2545	2864	SkippyFv	312	.	FR=163;RR=149;InsRegion=2539-2908;FILTER=in_repeat
U_40	5706	5990	SkippyFv	28	.	FR=13;RR=15;InsRegion=5679-6298;FILTER=in_repeat
U_40	7089	7172	SkippyFv	16	.	FR=5;RR=11;InsRegion=7076-7299;FILTER=in_repeat,strand_bias
U_4	21	234	SkippyFv	131	.	FR=7;RR=124;InsRegion=16-357;FILTER=in_repeat,strand_bias
U_57	7010	7144	SkippyFv	150	.	FR=142;RR=8;InsRegion=6587-7145;FILTER=in_repeat,strand_bias
U_59	88	407	SkippyFv	41	.	FR=5;RR=36;InsRegion=83-846;FILTER=in_repeat,strand_bias
S_14.34	12123	12179	Fot2	182	.	FR=169;RR=13;InsRegion=11653-12181;FILTER=in_repeat,strand_bias
S_2.2	16457	16533	Fot2	16	.	FR=10;RR=6;InsRegion=16450-16621;FILTER=in_repeat,strand_bias
S_3n6.29	1188	1524	Fot2	45	.	FR=24;RR=21;InsRegion=1135-1527;FILTER=in_repeat
S_3n6.29	2002	2127	Fot2	106	.	FR=29;RR=77;InsRegion=1895-2926;FILTER=in_repeat,strand_bias
S_3n6.3	84459	84531	Fot2	181	.	FR=175;RR=6;InsRegion=83834-84552;FILTER=in_repeat,strand_bias
S_3n6.47	12980	13035	Fot2	194	.	FR=189;RR=5;InsRegion=12411-13038;FILTER=in_repeat,strand_bias
S_6.15	16349	16588	Fot2	201	.	FR=15;RR=186;InsRegion=16338-17493;FILTER=in_repeat,strand_bias
U_111	58	347	Fot2	498	.	FR=106;RR=392;InsRegion=56-361;FILTER=in_repeat,strand_bias
U_52	8461	8885	Fot2	386	.	FR=231;RR=155;InsRegion=8273-8892;FILTER=in_repeat
Chr2	125071	125081	Hornet	25	.	FR=12;RR=13;InsRegion=124804-125373;FILTER=in_repeat
Chr2	554187	554197	Hornet	40	.	FR=16;RR=24;InsRegion=553903-554672;FILTER=in_repeat
Chr4	3094460	3094470	Hornet	39	.	FR=14;RR=25;InsRegion=3094186-3094811;FILTER=in_repeat
Chr8	17752	17807	Hornet	384	.	FR=207;RR=177;InsRegion=16879-18341;FILTER=in_repeat
Chr8	3560295	3560582	Hornet	86	.	FR=14;RR=72;InsRegion=3560291-3561357;FILTER=in_repeat,strand_bias
S_14.20	6004	6012	Hornet	38	.	FR=21;RR=17;InsRegion=5722-6718;FILTER=in_repeat
S_14.3	57281	57291	Hornet	38	.	FR=12;RR=26;InsRegion=57010-57679;FILTER=in_repeat,strand_bias
S_3.1	81291	81524	Hornet	101	.	FR=14;RR=87;InsRegion=81270-82504;FILTER=in_repeat,strand_bias
S_3.5	44258	44267	Hornet	303	.	FR=148;RR=155;InsRegion=43053-45207;FILTER=in_repeat
S_3.9	4	58	Hornet	242	.	FR=22;RR=220;InsRegion=0-636;FILTER=in_repeat,strand_bias
S_3n6.1	50363	50659	Hornet	392	.	FR=6;RR=386;InsRegion=50297-50884;FILTER=in_repeat,strand_bias
S_3n6.22	24673	24683	Hornet	36	.	FR=17;RR=19;InsRegion=24259-24964;FILTER=in_repeat
S_3n6.28	18738	18740	Hornet	20	.	FR=12;RR=8;InsRegion=18454-18937;FILTER=PASS
U_18	11396	11406	Hornet	22	.	FR=12;RR=10;InsRegion=11169-11941;FILTER=in_repeat
U_25	26473	26528	Hornet	208	.	FR=190;RR=18;InsRegion=25877-26537;FILTER=in_repeat,strand_bias
U_29	17368	17379	Hornet	125	.	FR=27;RR=98;InsRegion=16993-18316;FILTER=in_repeat,strand_bias
U_3	137742	137752	Hornet	303	.	FR=142;RR=161;InsRegion=136766-138763;FILTER=in_repeat
U_32	3321	3541	Hornet	404	.	FR=5;RR=399;InsRegion=3298-4070;FILTER=in_repeat,strand_bias
U_32	6127	6310	Hornet	347	.	FR=341;RR=6;InsRegion=5643-6389;FILTER=in_repeat,strand_bias
U_4	69887	69897	Hornet	30	.	FR=19;RR=11;InsRegion=69609-70247;FILTER=in_repeat
S_3n6.22	364	433	MIMP3	20	.	FR=8;RR=12;InsRegion=358-544;FILTER=in_repeat
Chr11	2275058	2275179	hAT210-short-Active	21	.	FR=6;RR=15;InsRegion=2275041-2275491;FILTER=strand_bias
Chr4	4920690	4920784	hAT210-short-Active	18	.	FR=12;RR=6;InsRegion=4920430-4920873;FILTER=in_repeat,strand_bias
Chr4	5281645	5281734	hAT210-short-Active	16	.	FR=9;RR=7;InsRegion=5281412-5281836;FILTER=in_repeat
S_14.3	1758	1896	hAT210-short-Active	90	.	FR=5;RR=85;InsRegion=1564-2291;FILTER=strand_bias
S_14.33	50	339	hAT210-short-Active	123	.	FR=23;RR=100;InsRegion=8-595;FILTER=in_repeat,strand_bias
S_14.3	7143	7276	hAT210-short-Active	66	.	FR=59;RR=7;InsRegion=6697-7459;FILTER=strand_bias
S_15.5	56808	56898	hAT210-short-Active	11	.	FR=6;RR=5;InsRegion=56805-56904;FILTER=in_repeat
S_15.9	37597	37806	hAT210-short-Active	250	.	FR=108;RR=142;InsRegion=37552-37807;FILTER=in_repeat
S_1n15.14	12932	12995	hAT210-short-Active	205	.	FR=179;RR=26;InsRegion=12478-13018;FILTER=in_repeat,strand_bias
S_1n15.14	226	264	hAT210-short-Active	28	.	FR=18;RR=10;InsRegion=47-361;FILTER=strand_bias
S_1n15.2	2773	2774	hAT210-short-Active	64	.	FR=51;RR=13;InsRegion=2333-2844;FILTER=in_repeat,strand_bias
S_1n15.2	4636	4960	hAT210-short-Active	46	.	FR=28;RR=18;InsRegion=4570-5103;FILTER=in_repeat
S_1n15.2	6574	6916	hAT210-short-Active	132	.	FR=75;RR=57;InsRegion=6568-6920;FILTER=in_repeat
S_3.1	139839	139843	hAT210-short-Active	37	.	FR=11;RR=26;InsRegion=139748-140246;FILTER=in_repeat,strand_bias
S_3.3	70845	71083	hAT210-short-Active	20	.	FR=13;RR=7;InsRegion=70659-71221;FILTER=in_repeat,strand_bias
S_3n6.41	15864	15868	hAT210-short-Active	197	.	FR=14;RR=183;InsRegion=15795-16350;FILTER=in_repeat,strand_bias
S_3n6.59	5917	5921	hAT210-short-Active	239	.	FR=158;RR=81;InsRegion=5533-6225;FILTER=in_repeat
S_6.12	10056	10151	hAT210-short-Active	37	.	FR=19;RR=18;InsRegion=10042-10329;FILTER=in_repeat
S_6.25	5036	5151	hAT210-short-Active	21	.	FR=7;RR=14;InsRegion=5035-5261;FILTER=in_repeat,strand_bias
U_10	82024	82147	hAT210-short-Active	73	.	FR=65;RR=8;InsRegion=81451-82243;FILTER=in_repeat,strand_bias
U_12	33432	33609	hAT210-short-Active	154	.	FR=85;RR=69;InsRegion=33431-33611;FILTER=in_repeat
U_20	6332	6472	hAT210-short-Active	137	.	FR=59;RR=78;InsRegion=5999-7035;FILTER=in_repeat
U_20	794	986	hAT210-short-Active	278	.	FR=223;RR=55;InsRegion=213-1335;FILTER=strand_bias
U_21	24886	24976	hAT210-short-Active	10	.	FR=4;RR=6;InsRegion=24841-24992;FILTER=in_repeat,strand_bias
U_9	63297	63515	hAT210-short-Active	60	.	FR=39;RR=21;InsRegion=63295-63593;FILTER=in_repeat
U_9	64384	64719	hAT210-short-Active	29	.	FR=10;RR=19;InsRegion=64376-64771;FILTER=in_repeat,strand_bias
S_1n15.2	5364	5633	Sam	54	.	FR=15;RR=39;InsRegion=5325-5674;FILTER=in_repeat,strand_bias
S_3n6.32	4571	4696	Sam	26	.	FR=17;RR=9;InsRegion=4513-4850;FILTER=in_repeat,strand_bias
S_3n6.59	5803	5990	Sam	84	.	FR=51;RR=33;InsRegion=5796-6001;FILTER=in_repeat
S_15.4	58810	59204	Hop2	128	.	FR=81;RR=47;InsRegion=58802-59320;FILTER=in_repeat
S_2.4	11982	12137	Hop2	174	.	FR=160;RR=14;InsRegion=11109-12435;FILTER=in_repeat,strand_bias
S_3.20	7986	8163	Hop2	165	.	FR=89;RR=76;InsRegion=7553-8170;FILTER=in_repeat
S_3n6.19	4716	4724	Hop2	332	.	FR=170;RR=162;InsRegion=4200-5282;FILTER=in_repeat
S_6.21	3549	3592	Folyt2	29	.	FR=4;RR=25;InsRegion=3431-3624;FILTER=in_repeat,strand_bias
Chr10	3055475	3055483	Hornet-small	74	.	FR=6;RR=68;InsRegion=3055427-3056660;FILTER=in_repeat,strand_bias
Chr11	919307	919315	Hornet-small	31	.	FR=11;RR=20;InsRegion=919050-919752;FILTER=in_repeat
Chr12	937676	937684	Hornet-small	59	.	FR=35;RR=24;InsRegion=937387-938142;FILTER=in_repeat
Chr13	1671979	1671987	Hornet-small	47	.	FR=29;RR=18;InsRegion=1671520-1672270;FILTER=in_repeat
Chr4	5276733	5276742	Hornet-small	121	.	FR=7;RR=114;InsRegion=5276686-5277734;FILTER=in_repeat,strand_bias
Chr7	4364707	4364719	Hornet-small	429	.	FR=236;RR=193;InsRegion=4364034-4365388;FILTER=PASS
Chr9	196773	196786	Hornet-small	69	.	FR=33;RR=36;InsRegion=196344-197419;FILTER=PASS
S_14.12	16182	16190	Hornet-small	37	.	FR=19;RR=18;InsRegion=15841-16478;FILTER=in_repeat
S_14.25	16788	16796	Hornet-small	75	.	FR=48;RR=27;InsRegion=16379-17262;FILTER=PASS
S_14.3	86506	86513	Hornet-small	18	.	FR=5;RR=13;InsRegion=86324-86772;FILTER=in_repeat,strand_bias
S_14.7	29489	29497	Hornet-small	47	.	FR=25;RR=22;InsRegion=28976-29785;FILTER=in_repeat
S_14.9	19313	19326	Hornet-small	227	.	FR=122;RR=105;InsRegion=18917-19739;FILTER=in_repeat
S_15.4	47807	47817	Hornet-small	145	.	FR=55;RR=90;InsRegion=47304-48304;FILTER=PASS
S_1n15.7	17402	17411	Hornet-small	205	.	FR=115;RR=90;InsRegion=16747-17886;FILTER=PASS
S_3.2	78623	78632	Hornet-small	228	.	FR=117;RR=111;InsRegion=77911-79118;FILTER=in_repeat
S_3.3	10880	10889	Hornet-small	39	.	FR=19;RR=20;InsRegion=10640-11421;FILTER=in_repeat
S_3n6.4	47151	47159	Hornet-small	39	.	FR=17;RR=22;InsRegion=46886-47572;FILTER=in_repeat
S_6.21	12140	12151	Hornet-small	184	.	FR=122;RR=62;InsRegion=11651-12513;FILTER=in_repeat
S_6.23	7	124	Hornet-small	59	.	FR=28;RR=31;InsRegion=2-125;FILTER=in_repeat
U_20	14584	14593	Hornet-small	363	.	FR=184;RR=179;InsRegion=13809-14942;FILTER=PASS
U_9	10775	10783	Hornet-small	378	.	FR=179;RR=199;InsRegion=10192-11538;FILTER=PASS
Chr11	1709790	1709841	hAT105Active	221	.	FR=122;RR=99;InsRegion=1709203-1710473;FILTER=in_repeat
Chr11	921677	921683	hAT105Active	21	.	FR=14;RR=7;InsRegion=921363-921866;FILTER=strand_bias
Chr12	940038	940047	hAT105Active	15	.	FR=9;RR=6;InsRegion=939723-940310;FILTER=PASS
Chr13	1669605	1669613	hAT105Active	18	.	FR=6;RR=12;InsRegion=1669335-1669968;FILTER=strand_bias
Chr1	99761	99764	hAT105Active	31	.	FR=20;RR=11;InsRegion=99233-100169;FILTER=PASS
Chr2	3104420	3104428	hAT105Active	23	.	FR=9;RR=14;InsRegion=3104183-3104816;FILTER=PASS
Chr2	3106681	3106699	hAT105Active	22	.	FR=13;RR=9;InsRegion=3106219-3107083;FILTER=in_repeat
Chr4	3283617	3283673	hAT105Active	289	.	FR=138;RR=151;InsRegion=3282917-3284203;FILTER=in_repeat
Chr4	332897	332952	hAT105Active	197	.	FR=98;RR=99;InsRegion=332175-333471;FILTER=in_repeat
S_14.10	21660	21892	hAT105Active	26	.	FR=9;RR=17;InsRegion=21551-22326;FILTER=in_repeat,strand_bias
S_14.11	22	76	hAT105Active	191	.	FR=63;RR=128;InsRegion=2-673;FILTER=in_repeat
S_14.11	32304	32382	hAT105Active	238	.	FR=143;RR=95;InsRegion=31886-32388;FILTER=in_repeat
S_14.12	16091	16099	hAT105Active	25	.	FR=15;RR=10;InsRegion=15645-16398;FILTER=in_repeat
S_14.15	20647	20979	hAT105Active	35	.	FR=9;RR=26;InsRegion=20644-21736;FILTER=in_repeat,strand_bias
S_14.25	32	91	hAT105Active	123	.	FR=25;RR=98;InsRegion=1-673;FILTER=in_repeat,strand_bias
S_14.3	42550	42559	hAT105Active	113	.	FR=71;RR=42;InsRegion=42022-42784;FILTER=PASS
S_14.3	78119	78127	hAT105Active	19	.	FR=10;RR=9;InsRegion=77886-78508;FILTER=PASS
S_14.3	86415	86423	hAT105Active	15	.	FR=5;RR=10;InsRegion=86333-86748;FILTER=in_repeat,strand_bias
S_14.40	6286	6295	hAT105Active	25	.	FR=16;RR=9;InsRegion=5849-6551;FILTER=in_repeat,strand_bias
S_14.7	27120	27128	hAT105Active	14	.	FR=4;RR=10;InsRegion=26847-27541;FILTER=strand_bias
S_14.7	29398	29406	hAT105Active	27	.	FR=14;RR=13;InsRegion=28885-29786;FILTER=in_repeat
S_15.11	23	82	hAT105Active	181	.	FR=67;RR=114;InsRegion=0-572;FILTER=in_repeat
S_1n15.11	2363	2372	hAT105Active	137	.	FR=39;RR=98;InsRegion=2192-2774;FILTER=in_repeat,strand_bias
S_1n15.2	79147	79532	hAT105Active	148	.	FR=54;RR=94;InsRegion=79146-79666;FILTER=in_repeat
S_1n15.6	3582	3590	hAT105Active	185	.	FR=82;RR=103;InsRegion=2995-4156;FILTER=PASS
S_1n15.9	36124	36412	hAT105Active	15	.	FR=5;RR=10;InsRegion=36090-36475;FILTER=in_repeat,strand_bias
S_3.3	13248	13361	hAT105Active	23	.	FR=18;RR=5;InsRegion=12800-13412;FILTER=strand_bias
S_3.5	32641	32858	hAT105Active	182	.	FR=90;RR=92;InsRegion=32638-32859;FILTER=in_repeat
S_3n6.2	54335	54609	hAT105Active	22	.	FR=11;RR=11;InsRegion=54031-54665;FILTER=in_repeat
S_3n6.3	68112	68441	hAT105Active	22	.	FR=6;RR=16;InsRegion=68095-68731;FILTER=in_repeat,strand_bias
S_3n6.4	49525	49528	hAT105Active	21	.	FR=14;RR=7;InsRegion=49080-49755;FILTER=strand_bias
S_3n6.61	6	57	hAT105Active	128	.	FR=10;RR=118;InsRegion=0-649;FILTER=in_repeat,strand_bias
S_3n6.66	1455	1580	hAT105Active	46	.	FR=18;RR=28;InsRegion=1454-1592;FILTER=in_repeat
S_6.20	4	58	hAT105Active	141	.	FR=8;RR=133;InsRegion=0-647;FILTER=in_repeat,strand_bias
U_12	35939	35945	hAT105Active	188	.	FR=116;RR=72;InsRegion=35321-36411;FILTER=PASS
U_22	15409	15418	hAT105Active	195	.	FR=83;RR=112;InsRegion=14915-15864;FILTER=PASS
S_15.25	3851	3918	Fot3-M24	146	.	FR=137;RR=9;InsRegion=3268-3946;FILTER=in_repeat,strand_bias
S_15.9	24246	24286	Fot3-M24	324	.	FR=135;RR=189;InsRegion=23397-25365;FILTER=in_repeat
S_3.15	12783	12860	Fot3-M24	28	.	FR=17;RR=11;InsRegion=12773-12901;FILTER=in_repeat
S_3n6.39	3899	3900	Fot3-M24	214	.	FR=193;RR=21;InsRegion=2953-4406;FILTER=strand_bias
S_6.28	13509	13659	Fot3-M24	266	.	FR=165;RR=101;InsRegion=12926-13670;FILTER=in_repeat
S_14.34	3	59	Gollum-full	239	.	FR=34;RR=205;InsRegion=0-658;FILTER=in_repeat,strand_bias
S_14.9	35820	36026	Gollum-full	749	.	FR=431;RR=318;InsRegion=35484-36080;FILTER=in_repeat
S_1n15.16	16	202	Gollum-full	321	.	FR=96;RR=225;InsRegion=0-652;FILTER=in_repeat
S_3.2	30045	30143	Gollum-full	190	.	FR=10;RR=180;InsRegion=30032-30710;FILTER=in_repeat,strand_bias
S_3n6.15	24955	24958	Gollum-full	169	.	FR=5;RR=164;InsRegion=24821-25416;FILTER=strand_bias
S_3n6.16	2	147	Gollum-full	309	.	FR=68;RR=241;InsRegion=1-532;FILTER=in_repeat,strand_bias
S_3n6.17	28209	28471	Gollum-full	580	.	FR=35;RR=545;InsRegion=28208-29049;FILTER=in_repeat,strand_bias
S_3n6.5	58578	58770	Gollum-full	952	.	FR=73;RR=879;InsRegion=57978-59566;FILTER=in_repeat,strand_bias
S_3n6.5	63712	64181	Gollum-full	1024	.	FR=983;RR=41;InsRegion=62958-64594;FILTER=in_repeat,strand_bias
S_6.12	22	86	Gollum-full	65	.	FR=13;RR=52;InsRegion=15-192;FILTER=in_repeat,strand_bias
S_6.14	28731	28910	Gollum-full	178	.	FR=96;RR=82;InsRegion=28299-28987;FILTER=in_repeat
U_20	210	216	Gollum-full	205	.	FR=22;RR=183;InsRegion=68-748;FILTER=strand_bias
Chr10	175777	175918	SkippyL34658	139	.	FR=85;RR=54;InsRegion=175524-176222;FILTER=PASS
Chr10	2901864	2902150	SkippyL34658	22	.	FR=14;RR=8;InsRegion=2901842-2902244;FILTER=in_repeat,strand_bias
Chr11	1935977	1935979	SkippyL34658	75	.	FR=9;RR=66;InsRegion=1935899-1936870;FILTER=in_repeat,strand_bias
Chr12	1075262	1075336	SkippyL34658	243	.	FR=81;RR=162;InsRegion=1074580-1075838;FILTER=in_repeat
Chr12	1314671	1314765	SkippyL34658	35	.	FR=20;RR=15;InsRegion=1314669-1314766;FILTER=PASS
Chr12	1336099	1336209	SkippyL34658	93	.	FR=44;RR=49;InsRegion=1336007-1336226;FILTER=in_repeat
Chr13	1369739	1369858	SkippyL34658	51	.	FR=21;RR=30;InsRegion=1369724-1370106;FILTER=in_repeat
Chr13	1380774	1380877	SkippyL34658	37	.	FR=22;RR=15;InsRegion=1380391-1380880;FILTER=in_repeat
Chr13	1396011	1396075	SkippyL34658	18	.	FR=8;RR=10;InsRegion=1395888-1396294;FILTER=in_repeat
Chr13	1726593	1726865	SkippyL34658	435	.	FR=239;RR=196;InsRegion=1725430-1727393;FILTER=in_repeat
Chr13	93773	93879	SkippyL34658	16	.	FR=8;RR=8;InsRegion=93771-93883;FILTER=in_repeat
Chr2	49451	49624	SkippyL34658	61	.	FR=10;RR=51;InsRegion=49314-50304;FILTER=in_repeat,strand_bias
Chr4	4920652	4920772	SkippyL34658	13	.	FR=4;RR=9;InsRegion=4920595-4920880;FILTER=in_repeat,strand_bias
Chr5	899628	899689	SkippyL34658	9	.	FR=5;RR=4;InsRegion=899625-899693;FILTER=weak_evidence
Chr5	905790	906143	SkippyL34658	14	.	FR=8;RR=6;InsRegion=905776-906211;FILTER=in_repeat
Chr8	4005646	4005734	SkippyL34658	13	.	FR=6;RR=7;InsRegion=4005631-4005752;FILTER=in_repeat
Chr8	4044451	4044592	SkippyL34658	182	.	FR=155;RR=27;InsRegion=4043923-4044593;FILTER=in_repeat,strand_bias
Chr9	2006400	2006475	SkippyL34658	21	.	FR=6;RR=15;InsRegion=2006398-2006477;FILTER=in_repeat,strand_bias
S_14.23	1073	1079	SkippyL34658	276	.	FR=123;RR=153;InsRegion=461-1634;FILTER=in_repeat
S_15.6	5091	5165	SkippyL34658	15	.	FR=6;RR=9;InsRegion=4837-5309;FILTER=in_repeat
S_2.1	11110	11203	SkippyL34658	35	.	FR=18;RR=17;InsRegion=10915-11336;FILTER=in_repeat
S_2.4	19077	19518	SkippyL34658	18	.	FR=6;RR=12;InsRegion=19057-19528;FILTER=in_repeat,strand_bias
S_3.15	10383	10803	SkippyL34658	294	.	FR=129;RR=165;InsRegion=10359-10804;FILTER=in_repeat
S_3.3	70846	70996	SkippyL34658	12	.	FR=5;RR=7;InsRegion=70774-71019;FILTER=in_repeat
U_11	72725	72955	SkippyL34658	68	.	FR=45;RR=23;InsRegion=72723-73037;FILTER=in_repeat
U_11	80591	80948	SkippyL34658	123	.	FR=37;RR=86;InsRegion=80313-80949;FILTER=in_repeat
U_13	33490	33919	SkippyL34658	62	.	FR=39;RR=23;InsRegion=33488-33922;FILTER=in_repeat
U_13	34470	34562	SkippyL34658	14	.	FR=9;RR=5;InsRegion=34285-34775;FILTER=in_repeat,strand_bias
U_15	22	434	SkippyL34658	142	.	FR=18;RR=124;InsRegion=19-997;FILTER=in_repeat,strand_bias
U_15	4828	5065	SkippyL34658	113	.	FR=62;RR=51;InsRegion=4335-5066;FILTER=in_repeat
U_18	4181	4360	SkippyL34658	33	.	FR=13;RR=20;InsRegion=4180-4394;FILTER=in_repeat
U_23	23525	23632	SkippyL34658	48	.	FR=27;RR=21;InsRegion=23481-23822;FILTER=in_repeat
U_24	8308	8538	SkippyL34658	63	.	FR=35;RR=28;InsRegion=8307-8548;FILTER=in_repeat
U_27	20791	20872	SkippyL34658	11	.	FR=7;RR=4;InsRegion=20628-20901;FILTER=in_repeat,strand_bias
U_31	18179	18268	SkippyL34658	14	.	FR=6;RR=8;InsRegion=17750-18274;FILTER=in_repeat
U_37	12733	13878	SkippyL34658	462	.	FR=213;RR=249;InsRegion=12588-14482;FILTER=in_repeat
U_44	2225	2610	SkippyL34658	74	.	FR=27;RR=47;InsRegion=2212-2921;FILTER=in_repeat
U_44	6115	6202	SkippyL34658	37	.	FR=21;RR=16;InsRegion=6039-6203;FILTER=in_repeat
U_57	7006	7144	SkippyL34658	198	.	FR=171;RR=27;InsRegion=6587-7145;FILTER=in_repeat,strand_bias
U_65	4	495	SkippyL34658	160	.	FR=9;RR=151;InsRegion=0-586;FILTER=in_repeat,strand_bias
U_6	95420	95542	SkippyL34658	28	.	FR=11;RR=17;InsRegion=95229-95632;FILTER=in_repeat
U_74	1652	1740	SkippyL34658	31	.	FR=16;RR=15;InsRegion=1642-1746;FILTER=in_repeat
U_82	3	57	SkippyL34658	197	.	FR=9;RR=188;InsRegion=0-577;FILTER=in_repeat,strand_bias
S_15.22	1	56	Drifter2	379	.	FR=8;RR=371;InsRegion=0-773;FILTER=in_repeat,strand_bias
S_3n6.18	22649	22693	Drifter2	129	.	FR=75;RR=54;InsRegion=21792-23423;FILTER=in_repeat
U_20	10	72	Drifter2	146	.	FR=9;RR=137;InsRegion=3-519;FILTER=in_repeat,strand_bias
S_3n6.16	19578	19877	DrifterAY751529	100	.	FR=72;RR=28;InsRegion=19459-20069;FILTER=in_repeat,strand_bias
S_6.14	5	55	DrifterAY751529	181	.	FR=4;RR=177;InsRegion=0-692;FILTER=in_repeat,strand_bias
Chr10	2003635	2003638	NhORF4-like	19	.	FR=5;RR=14;InsRegion=2003413-2003826;FILTER=in_repeat,strand_bias
Chr9	3101368	3101376	NhORF4-like	20	.	FR=8;RR=12;InsRegion=3101059-3101682;FILTER=in_repeat
S_3n6.28	18738	18739	NhORF4-like	74	.	FR=37;RR=37;InsRegion=18454-18981;FILTER=PASS
S_3n6.45	4403	4492	NhORF4-like	9	.	FR=4;RR=5;InsRegion=4398-4499;FILTER=weak_evidence
S_6.18	9693	9701	NhORF4-like	34	.	FR=27;RR=7;InsRegion=9298-9973;FILTER=strand_bias
Chr10	2932853	2933255	CopiaActive	257	.	FR=62;RR=195;InsRegion=2932645-2934051;FILTER=in_repeat,strand_bias
Chr10	2937234	2937767	CopiaActive	309	.	FR=262;RR=47;InsRegion=2936918-2937860;FILTER=in_repeat,strand_bias
Chr11	373617	373980	CopiaActive	257	.	FR=197;RR=60;InsRegion=372924-373997;FILTER=in_repeat,strand_bias
Chr13	457236	457878	CopiaActive	200	.	FR=162;RR=38;InsRegion=456963-457886;FILTER=in_repeat,strand_bias
Chr13	580237	580378	CopiaActive	40	.	FR=29;RR=11;InsRegion=580234-580405;FILTER=in_repeat,strand_bias
Chr4	4631636	4631750	CopiaActive	28	.	FR=4;RR=24;InsRegion=4631577-4632004;FILTER=in_repeat,strand_bias
Chr4	4636567	4636699	CopiaActive	48	.	FR=40;RR=8;InsRegion=4636254-4636747;FILTER=in_repeat,strand_bias
Chr4	4768489	4768973	CopiaActive	321	.	FR=109;RR=212;InsRegion=4768226-4769689;FILTER=in_repeat
Chr9	3100705	3100896	CopiaActive	67	.	FR=10;RR=57;InsRegion=3100701-3101159;FILTER=in_repeat,strand_bias
Chr9	3105690	3105852	CopiaActive	40	.	FR=28;RR=12;InsRegion=3105415-3105860;FILTER=in_repeat,strand_bias
Chr9	441225	441697	CopiaActive	295	.	FR=48;RR=247;InsRegion=441044-441702;FILTER=in_repeat,strand_bias
Chr9	445717	446070	CopiaActive	162	.	FR=111;RR=51;InsRegion=445266-446274;FILTER=in_repeat
S_14.10	25919	26433	CopiaActive	301	.	FR=250;RR=51;InsRegion=25877-26491;FILTER=in_repeat,strand_bias
S_14.15	11702	11709	CopiaActive	364	.	FR=199;RR=165;InsRegion=11071-12320;FILTER=PASS
S_14.15	20647	21026	CopiaActive	234	.	FR=51;RR=183;InsRegion=20504-21736;FILTER=in_repeat,strand_bias
S_14.2	1	69	CopiaActive	185	.	FR=8;RR=177;InsRegion=0-618;FILTER=in_repeat,strand_bias
S_14.29	8087	8093	CopiaActive	388	.	FR=188;RR=200;InsRegion=7353-8612;FILTER=PASS
S_14.40	6256	6662	CopiaActive	295	.	FR=193;RR=102;InsRegion=5575-6664;FILTER=in_repeat
S_14.43	5020	5032	CopiaActive	206	.	FR=109;RR=97;InsRegion=4426-5397;FILTER=PASS
S_14.44	6555	6869	CopiaActive	170	.	FR=93;RR=77;InsRegion=6266-6873;FILTER=in_repeat
S_14.57	2256	2432	CopiaActive	16	.	FR=10;RR=6;InsRegion=2246-2436;FILTER=in_repeat,strand_bias
S_14.62	1363	1656	CopiaActive	228	.	FR=98;RR=130;InsRegion=1117-1684;FILTER=in_repeat
S_14.8	24279	24285	CopiaActive	339	.	FR=177;RR=162;InsRegion=23702-24961;FILTER=PASS
S_15.2	45507	46220	CopiaActive	164	.	FR=64;RR=100;InsRegion=45505-46354;FILTER=in_repeat
S_15.9	38659	38874	CopiaActive	146	.	FR=75;RR=71;InsRegion=38296-38876;FILTER=in_repeat
S_1n15.13	2466	2563	CopiaActive	30	.	FR=14;RR=16;InsRegion=2280-2567;FILTER=in_repeat
S_1n15.21	14	66	CopiaActive	164	.	FR=6;RR=158;InsRegion=3-524;FILTER=in_repeat,strand_bias
S_1n15.3	54842	54887	CopiaActive	19	.	FR=5;RR=14;InsRegion=54727-55235;FILTER=in_repeat,strand_bias
S_1n15.9	36062	36482	CopiaActive	184	.	FR=67;RR=117;InsRegion=35931-36495;FILTER=in_repeat
S_3.5	43650	43656	CopiaActive	105	.	FR=42;RR=63;InsRegion=43080-44161;FILTER=in_repeat
S_3n6.1	162755	163142	CopiaActive	214	.	FR=56;RR=158;InsRegion=162726-163580;FILTER=in_repeat,strand_bias
S_3n6.2	54267	54693	CopiaActive	223	.	FR=159;RR=64;InsRegion=53755-54746;FILTER=in_repeat
S_3n6.3	2	56	CopiaActive	194	.	FR=7;RR=187;InsRegion=0-633;FILTER=in_repeat,strand_bias
S_3n6.3	68084	68506	CopiaActive	219	.	FR=63;RR=156;InsRegion=67749-68961;FILTER=in_repeat
S_3n6.55	7562	7917	CopiaActive	182	.	FR=72;RR=110;InsRegion=7263-7990;FILTER=in_repeat
S_3n6.6	49	323	CopiaActive	163	.	FR=69;RR=94;InsRegion=1-675;FILTER=in_repeat
S_3n6.8	5325	5326	CopiaActive	228	.	FR=131;RR=97;InsRegion=4567-5786;FILTER=PASS
S_3n6.9	25845	25993	CopiaActive	44	.	FR=24;RR=20;InsRegion=25311-26305;FILTER=in_repeat
S_6.11	5719	5726	CopiaActive	408	.	FR=216;RR=192;InsRegion=4820-6276;FILTER=PASS
S_6.18	9295	9303	CopiaActive	212	.	FR=115;RR=97;InsRegion=8947-9701;FILTER=PASS
S_6.2	37557	37747	CopiaActive	307	.	FR=124;RR=183;InsRegion=37437-38439;FILTER=PASS
S_6.37	5519	5525	CopiaActive	82	.	FR=22;RR=60;InsRegion=5277-6135;FILTER=strand_bias
S_6.49	299	378	CopiaActive	102	.	FR=6;RR=96;InsRegion=254-744;FILTER=in_repeat,strand_bias
U_20	33731	33831	CopiaActive	118	.	FR=7;RR=111;InsRegion=33729-34974;FILTER=in_repeat,strand_bias
U_29	16758	16765	CopiaActive	139	.	FR=85;RR=54;InsRegion=16209-17174;FILTER=in_repeat
U_3	137134	137140	CopiaActive	128	.	FR=42;RR=86;InsRegion=136637-137799;FILTER=in_repeat
U_84	1	217	CopiaActive	121	.	FR=30;RR=91;InsRegion=0-368;FILTER=in_repeat,strand_bias
U_88	46	437	CopiaActive	182	.	FR=110;RR=72;InsRegion=0-629;FILTER=in_repeat
Chr12	782477	782531	Foxy2	111	.	FR=6;RR=105;InsRegion=782448-782701;FILTER=in_repeat,strand_bias
Chr4	2935998	2936231	Foxy2	445	.	FR=57;RR=388;InsRegion=2935936-2936515;FILTER=in_repeat,strand_bias
Chr4	2936853	2937302	Foxy2	137	.	FR=133;RR=4;InsRegion=2936747-2937350;FILTER=in_repeat,strand_bias
Chr9	2528343	2528391	Foxy2	290	.	FR=125;RR=165;InsRegion=2527616-2529283;FILTER=in_repeat
rDNA	36	55	Foxy2	342	.	FR=27;RR=315;InsRegion=0-1124;FILTER=strand_bias
S_14.15	15594	15812	Foxy2	232	.	FR=20;RR=212;InsRegion=15577-16331;FILTER=in_repeat,strand_bias
S_14.29	2602	2618	Foxy2	383	.	FR=179;RR=204;InsRegion=1907-3157;FILTER=PASS
S_14.7	15634	15649	Foxy2	49	.	FR=21;RR=28;InsRegion=15418-15877;FILTER=PASS
S_1n15.18	4933	4998	Foxy2	183	.	FR=158;RR=25;InsRegion=4468-5010;FILTER=in_repeat,strand_bias
S_3.25	7	61	Foxy2	225	.	FR=44;RR=181;InsRegion=0-659;FILTER=in_repeat,strand_bias
S_3.4	14832	14960	Foxy2	143	.	FR=31;RR=112;InsRegion=14640-15004;FILTER=in_repeat,strand_bias
S_3.5	32843	32858	Foxy2	236	.	FR=98;RR=138;InsRegion=32638-33494;FILTER=PASS
S_3.6	19334	19349	Foxy2	214	.	FR=162;RR=52;InsRegion=18963-19519;FILTER=strand_bias
S_3n6.32	14041	14056	Foxy2	73	.	FR=41;RR=32;InsRegion=13561-14284;FILTER=PASS
S_3n6.7	47844	47853	Foxy2	74	.	FR=20;RR=54;InsRegion=47539-48511;FILTER=strand_bias
S_3n6.75	775	796	Foxy2	105	.	FR=46;RR=59;InsRegion=596-1306;FILTER=in_repeat
S_6.11	158	168	Foxy2	201	.	FR=20;RR=181;InsRegion=1-952;FILTER=strand_bias
S_6.1	3851	4052	Foxy2	179	.	FR=152;RR=27;InsRegion=3175-4069;FILTER=in_repeat,strand_bias
U_2	237576	237592	Foxy2	107	.	FR=50;RR=57;InsRegion=236969-238179;FILTER=PASS
U_71	2741	2843	Foxy2	30	.	FR=16;RR=14;InsRegion=2740-3330;FILTER=in_repeat
U_8	6233	6249	Foxy2	94	.	FR=48;RR=46;InsRegion=5750-6697;FILTER=PASS
S_14.31	26	337	MarsuAF076630	202	.	FR=94;RR=108;InsRegion=0-600;FILTER=in_repeat
S_14.51	626	755	MarsuAF076630	87	.	FR=61;RR=26;InsRegion=198-1199;FILTER=in_repeat,strand_bias
S_14.9	21231	21530	MarsuAF076630	191	.	FR=12;RR=179;InsRegion=21230-22003;FILTER=in_repeat,strand_bias
S_3n6.22	25979	26379	MarsuAF076630	162	.	FR=76;RR=86;InsRegion=25743-26424;FILTER=in_repeat
S_3n6.4	73697	73772	MarsuAF076630	166	.	FR=10;RR=156;InsRegion=73673-74379;FILTER=in_repeat,strand_bias
S_3n6.4	74595	74884	MarsuAF076630	27	.	FR=10;RR=17;InsRegion=74493-74904;FILTER=in_repeat
U_94	386	450	MarsuAF076630	48	.	FR=40;RR=8;InsRegion=66-765;FILTER=in_repeat,strand_bias
Chr12	1489322	1489548	HopAY267761	38	.	FR=26;RR=12;InsRegion=1489042-1489636;FILTER=in_repeat,strand_bias
Chr12	937397	937900	HopAY267761	199	.	FR=30;RR=169;InsRegion=937387-938544;FILTER=in_repeat,strand_bias
Chr2	3106698	3106994	HopAY267761	166	.	FR=137;RR=29;InsRegion=3105958-3107085;FILTER=in_repeat,strand_bias
Chr4	3160830	3160957	HopAY267761	10	.	FR=5;RR=5;InsRegion=3160828-3161139;FILTER=in_repeat
S_14.12	16091	16386	HopAY267761	200	.	FR=173;RR=27;InsRegion=15645-16438;FILTER=in_repeat,strand_bias
S_14.15	13825	13944	HopAY267761	109	.	FR=83;RR=26;InsRegion=13381-13960;FILTER=strand_bias
S_14.15	8111	8248	HopAY267761	187	.	FR=5;RR=182;InsRegion=8110-8663;FILTER=strand_bias
S_14.3	86415	86775	HopAY267761	128	.	FR=107;RR=21;InsRegion=86300-86794;FILTER=in_repeat,strand_bias
S_14.7	29398	29694	HopAY267761	202	.	FR=161;RR=41;InsRegion=28800-29899;FILTER=in_repeat,strand_bias
S_15.4	59086	59204	HopAY267761	155	.	FR=111;RR=44;InsRegion=58802-59320;FILTER=in_repeat
S_15.9	10046	10172	HopAY267761	340	.	FR=146;RR=194;InsRegion=10045-10220;FILTER=in_repeat
S_2.3	6657	6766	HopAY267761	27	.	FR=21;RR=6;InsRegion=6276-6776;FILTER=in_repeat,strand_bias
S_3n6.59	98	170	HopAY267761	76	.	FR=7;RR=69;InsRegion=85-356;FILTER=strand_bias
S_6.12	32792	33008	HopAY267761	72	.	FR=31;RR=41;InsRegion=32591-33200;FILTER=in_repeat
U_14	32146	32447	HopAY267761	31	.	FR=13;RR=18;InsRegion=32108-32609;FILTER=in_repeat
U_80	617	703	HopAY267761	105	.	FR=93;RR=12;InsRegion=575-909;FILTER=in_repeat,strand_bias
U_9	35546	35758	HopAY267761	26	.	FR=8;RR=18;InsRegion=35537-36044;FILTER=in_repeat,strand_bias
Chr10	3054460	3054643	Fot1Active	35	.	FR=11;RR=24;InsRegion=3054457-3055072;FILTER=in_repeat,strand_bias
Chr10	3123210	3123578	Fot1Active	36	.	FR=18;RR=18;InsRegion=3123185-3123630;FILTER=in_repeat
Chr2	4289599	4290001	Fot1Active	49	.	FR=34;RR=15;InsRegion=4289533-4290003;FILTER=in_repeat,strand_bias
Chr4	4915256	4915431	Fot1Active	37	.	FR=11;RR=26;InsRegion=4915215-4915762;FILTER=strand_bias
Chr4	4920739	4920838	Fot1Active	83	.	FR=78;RR=5;InsRegion=4920335-4920864;FILTER=in_repeat,strand_bias
Chr5	4510594	4510875	Fot1Active	218	.	FR=4;RR=214;InsRegion=4510579-4511126;FILTER=in_repeat,strand_bias
Chr5	471973	472194	Fot1Active	214	.	FR=7;RR=207;InsRegion=471816-472447;FILTER=in_repeat,strand_bias
Chr5	4788598	4788835	Fot1Active	350	.	FR=159;RR=191;InsRegion=4788014-4789427;FILTER=in_repeat
Chr5	4807011	4807061	Fot1Active	24	.	FR=16;RR=8;InsRegion=4807010-4807062;FILTER=in_repeat,strand_bias
Chr5	4808569	4808848	Fot1Active	205	.	FR=85;RR=120;InsRegion=4808344-4808849;FILTER=in_repeat
Chr7	173426	173473	Fot1Active	362	.	FR=157;RR=205;InsRegion=172813-174117;FILTER=in_repeat
Chr9	299980	300041	Fot1Active	378	.	FR=165;RR=213;InsRegion=299430-300729;FILTER=in_repeat
Chr9	3012309	3012381	Fot1Active	12	.	FR=7;RR=5;InsRegion=3011940-3012404;FILTER=in_repeat
Chr9	426629	426987	Fot1Active	446	.	FR=159;RR=287;InsRegion=426219-427435;FILTER=in_repeat
S_14.19	11867	12212	Fot1Active	165	.	FR=54;RR=111;InsRegion=11862-12221;FILTER=in_repeat
S_14.2	102751	102805	Fot1Active	186	.	FR=179;RR=7;InsRegion=102173-102832;FILTER=in_repeat,strand_bias
S_14.46	4766	4888	Fot1Active	11	.	FR=7;RR=4;InsRegion=4677-4905;FILTER=in_repeat,strand_bias
S_15.14	24080	24308	Fot1Active	107	.	FR=99;RR=8;InsRegion=22951-24311;FILTER=in_repeat,strand_bias
S_15.24	4339	4397	Fot1Active	169	.	FR=133;RR=36;InsRegion=4011-4448;FILTER=in_repeat,strand_bias
S_15.5	17146	17655	Fot1Active	59	.	FR=12;RR=47;InsRegion=17142-17749;FILTER=in_repeat,strand_bias
S_15.9	38695	38783	Fot1Active	14	.	FR=6;RR=8;InsRegion=38649-38846;FILTER=in_repeat
S_1n15.10	30393	30805	Fot1Active	77	.	FR=40;RR=37;InsRegion=29992-30811;FILTER=in_repeat
S_1n15.14	12933	12995	Fot1Active	204	.	FR=180;RR=24;InsRegion=12383-13018;FILTER=in_repeat,strand_bias
S_1n15.1	74627	74802	Fot1Active	38	.	FR=29;RR=9;InsRegion=74390-74832;FILTER=strand_bias
S_1n15.18	383	396	Fot1Active	295	.	FR=94;RR=201;InsRegion=8-960;FILTER=PASS
S_1n15.2	2773	3890	Fot1Active	261	.	FR=73;RR=188;InsRegion=2703-4701;FILTER=in_repeat
S_1n15.2	37239	37350	Fot1Active	11	.	FR=5;RR=6;InsRegion=37143-37351;FILTER=in_repeat
S_1n15.2	6572	6824	Fot1Active	66	.	FR=16;RR=50;InsRegion=6568-7092;FILTER=in_repeat,strand_bias
S_1n15.2	7561	7718	Fot1Active	101	.	FR=14;RR=87;InsRegion=7499-8010;FILTER=in_repeat,strand_bias
S_1n15.2	93531	93612	Fot1Active	56	.	FR=32;RR=24;InsRegion=93530-93613;FILTER=in_repeat
S_2.1	17424	17494	Fot1Active	82	.	FR=18;RR=64;InsRegion=17423-17721;FILTER=strand_bias
S_2.4	170111	170241	Fot1Active	162	.	FR=124;RR=38;InsRegion=169706-170623;FILTER=in_repeat,strand_bias
S_3.10	17556	17770	Fot1Active	27	.	FR=6;RR=21;InsRegion=17492-17877;FILTER=in_repeat,strand_bias
S_3.16	153	225	Fot1Active	249	.	FR=23;RR=226;InsRegion=148-742;FILTER=in_repeat,strand_bias
S_3.2	40270	40273	Fot1Active	262	.	FR=179;RR=83;InsRegion=39623-40443;FILTER=PASS
S_3.2	73543	73623	Fot1Active	14	.	FR=6;RR=8;InsRegion=73232-73669;FILTER=in_repeat
S_3.3	62910	63184	Fot1Active	16	.	FR=8;RR=8;InsRegion=62463-63319;FILTER=in_repeat
S_3n6.14	18160	18295	Fot1Active	116	.	FR=60;RR=56;InsRegion=18158-18521;FILTER=in_repeat
S_3n6.44	3965	4004	Fot1Active	40	.	FR=10;RR=30;InsRegion=3953-4252;FILTER=in_repeat,strand_bias
S_3n6.60	4078	4149	Fot1Active	8	.	FR=4;RR=4;InsRegion=3619-4156;FILTER=in_repeat,weak_evidence
S_3n6.60	95	143	Fot1Active	150	.	FR=19;RR=131;InsRegion=6-610;FILTER=in_repeat,strand_bias
S_6.1	101617	101628	Fot1Active	13	.	FR=9;RR=4;InsRegion=101295-101900;FILTER=in_repeat,strand_bias
S_6.1	105723	105826	Fot1Active	14	.	FR=4;RR=10;InsRegion=105722-105827;FILTER=in_repeat,strand_bias
S_6.19	6711	6987	Fot1Active	134	.	FR=14;RR=120;InsRegion=6704-7334;FILTER=in_repeat,strand_bias
S_6.21	3549	3592	Fot1Active	33	.	FR=4;RR=29;InsRegion=3423-3642;FILTER=in_repeat,strand_bias
S_6.21	4335	4422	Fot1Active	11	.	FR=5;RR=6;InsRegion=4332-4427;FILTER=in_repeat
S_6.22	3217	3277	Fot1Active	13	.	FR=4;RR=9;InsRegion=3186-3535;FILTER=strand_bias
S_6.2	82568	82570	Fot1Active	372	.	FR=184;RR=188;InsRegion=82164-83150;FILTER=in_repeat
S_6.37	10	63	Fot1Active	185	.	FR=10;RR=175;InsRegion=0-622;FILTER=strand_bias
U_117	62	196	Fot1Active	167	.	FR=11;RR=156;InsRegion=5-530;FILTER=in_repeat,strand_bias
U_1	270092	270211	Fot1Active	72	.	FR=25;RR=47;InsRegion=270091-270212;FILTER=in_repeat
U_20	33732	33817	Fot1Active	18	.	FR=5;RR=13;InsRegion=33729-34410;FILTER=in_repeat,strand_bias
U_24	30	88	Fot1Active	181	.	FR=12;RR=169;InsRegion=4-581;FILTER=in_repeat,strand_bias
U_34	6739	6754	Fot1Active	9	.	FR=5;RR=4;InsRegion=6551-6854;FILTER=weak_evidence
U_37	12820	13111	Fot1Active	33	.	FR=24;RR=9;InsRegion=12733-13113;FILTER=in_repeat,strand_bias
U_57	5	59	Fot1Active	204	.	FR=9;RR=195;InsRegion=1-566;FILTER=in_repeat,strand_bias
U_90	25	145	Fot1Active	161	.	FR=14;RR=147;InsRegion=13-474;FILTER=in_repeat,strand_bias
Chr4	3302544	3302555	FoxyAJ250814	42	.	FR=22;RR=20;InsRegion=3302112-3302676;FILTER=PASS
Chr4	5275868	5275871	FoxyAJ250814	33	.	FR=6;RR=27;InsRegion=5275714-5276242;FILTER=strand_bias
Chr7	4363148	4363263	FoxyAJ250814	25	.	FR=20;RR=5;InsRegion=4362825-4363340;FILTER=in_repeat,strand_bias
Chr7	505513	505560	FoxyAJ250814	163	.	FR=65;RR=98;InsRegion=505084-506277;FILTER=in_repeat
Chr9	134240	134497	FoxyAJ250814	15	.	FR=11;RR=4;InsRegion=134174-134510;FILTER=in_repeat,strand_bias
rDNA	38	56	FoxyAJ250814	342	.	FR=27;RR=315;InsRegion=0-1157;FILTER=strand_bias
S_14.1	108669	108686	FoxyAJ250814	57	.	FR=16;RR=41;InsRegion=108543-109022;FILTER=strand_bias
S_14.3	52794	52887	FoxyAJ250814	62	.	FR=46;RR=16;InsRegion=52131-53261;FILTER=in_repeat,strand_bias
S_14.63	1	101	FoxyAJ250814	207	.	FR=161;RR=46;InsRegion=0-162;FILTER=in_repeat,strand_bias
S_14.7	15634	15649	FoxyAJ250814	72	.	FR=38;RR=34;InsRegion=15414-15877;FILTER=PASS
S_15.20	1670	1808	FoxyAJ250814	41	.	FR=14;RR=27;InsRegion=1663-1820;FILTER=in_repeat
S_1n15.8	18840	18980	FoxyAJ250814	62	.	FR=56;RR=6;InsRegion=18834-19030;FILTER=in_repeat,strand_bias
S_2.4	256099	256272	FoxyAJ250814	19	.	FR=7;RR=12;InsRegion=256073-256300;FILTER=in_repeat,strand_bias
S_3n6.1	171985	172002	FoxyAJ250814	80	.	FR=36;RR=44;InsRegion=171855-172554;FILTER=PASS
S_3n6.32	14041	14057	FoxyAJ250814	83	.	FR=61;RR=22;InsRegion=13579-14284;FILTER=strand_bias
S_3n6.7	365	528	FoxyAJ250814	252	.	FR=193;RR=59;InsRegion=23-688;FILTER=in_repeat,strand_bias
S_3n6.7	47836	47853	FoxyAJ250814	683	.	FR=326;RR=357;InsRegion=47170-48419;FILTER=PASS
U_7	78220	78233	FoxyAJ250814	22	.	FR=5;RR=17;InsRegion=78061-78510;FILTER=strand_bias
Chr10	3059884	3059932	Tac	13	.	FR=9;RR=4;InsRegion=3059562-3059976;FILTER=in_repeat,strand_bias
Chr5	905749	906223	Tac	124	.	FR=70;RR=54;InsRegion=905746-906225;FILTER=in_repeat
S_1n15.2	8952	9222	Tac	175	.	FR=89;RR=86;InsRegion=8654-9223;FILTER=in_repeat
U_10	41051	41521	Tac	146	.	FR=72;RR=74;InsRegion=41047-41523;FILTER=in_repeat
U_27	150	313	Tac	80	.	FR=12;RR=68;InsRegion=130-378;FILTER=in_repeat,strand_bias
U_38	13679	13725	Tac	79	.	FR=5;RR=74;InsRegion=13584-14207;FILTER=strand_bias
U_63	5228	5358	Tac	72	.	FR=62;RR=10;InsRegion=5158-5359;FILTER=in_repeat,strand_bias
Chr2	4280701	4280800	MAGGY	202	.	FR=69;RR=133;InsRegion=4280247-4281614;FILTER=PASS
Chr4	4916188	4916260	MAGGY	78	.	FR=6;RR=72;InsRegion=4915993-4917654;FILTER=in_repeat,strand_bias
Chr4	5281596	5281800	MAGGY	214	.	FR=172;RR=42;InsRegion=5281487-5281803;FILTER=in_repeat,strand_bias
Chr9	162	195	MAGGY	84	.	FR=4;RR=80;InsRegion=109-603;FILTER=strand_bias
S_1n15.2	6195	6266	MAGGY	88	.	FR=11;RR=77;InsRegion=6132-6376;FILTER=strand_bias
S_2.4	51757	51965	MAGGY	205	.	FR=36;RR=169;InsRegion=51755-52072;FILTER=in_repeat,strand_bias
S_2.4	56853	57213	MAGGY	231	.	FR=220;RR=11;InsRegion=56620-57215;FILTER=in_repeat,strand_bias
S_3.3	65614	65899	MAGGY	208	.	FR=9;RR=199;InsRegion=65613-66189;FILTER=in_repeat,strand_bias
S_3.3	70843	71051	MAGGY	233	.	FR=189;RR=44;InsRegion=70734-71221;FILTER=in_repeat,strand_bias
U_10	82017	82243	MAGGY	441	.	FR=367;RR=74;InsRegion=81345-82244;FILTER=in_repeat,strand_bias
U_20	5509	5581	MAGGY	8	.	FR=4;RR=4;InsRegion=5236-5729;FILTER=in_repeat,weak_evidence
