# Supplementary material for: TEfinder: A Bioinformatics Pipeline for Detecting New Transposable Element Insertion Events in Next-Generation Sequencing Data
Source: Genes (Basel). 2021 Feb 4;12(2):224. doi: 10.3390/genes12020224 (PMC7914406; doi:10.3390/genes12020224)
Supplement: Supplementary file 1 [file genes-12-00224-s001.zip › Y5_TEinsertions.bed]

track name=TEfinder	type=bedDetail	description=FR:forward read, RR:reverse read, InsRegion:insertion region start and end positions, FILTER:comma separated filters
Chr2	554196	554207	Hornet	38	.	FR=11;RR=27;InsRegion=553894-554679;FILTER=in_repeat,strand_bias
Chr4	3094463	3094468	Hornet	26	.	FR=13;RR=13;InsRegion=3094187-3094996;FILTER=in_repeat
Chr8	17586	17807	Hornet	504	.	FR=253;RR=251;InsRegion=16874-18468;FILTER=in_repeat
S_14.20	6011	6021	Hornet	41	.	FR=15;RR=26;InsRegion=5717-6473;FILTER=in_repeat
S_14.3	57288	57291	Hornet	32	.	FR=8;RR=24;InsRegion=57004-57632;FILTER=in_repeat,strand_bias
S_14.55	2478	2533	Hornet	223	.	FR=216;RR=7;InsRegion=1831-2542;FILTER=in_repeat,strand_bias
S_3.1	81291	81618	Hornet	81	.	FR=10;RR=71;InsRegion=81143-82601;FILTER=in_repeat,strand_bias
S_3.5	44257	44268	Hornet	366	.	FR=169;RR=197;InsRegion=43113-45278;FILTER=in_repeat
S_3.9	4	58	Hornet	264	.	FR=37;RR=227;InsRegion=0-734;FILTER=in_repeat,strand_bias
S_3n6.1	50361	50404	Hornet	491	.	FR=9;RR=482;InsRegion=50247-51016;FILTER=in_repeat,strand_bias
S_3n6.22	24673	24683	Hornet	44	.	FR=23;RR=21;InsRegion=24281-24966;FILTER=in_repeat
S_3n6.28	18738	18741	Hornet	36	.	FR=14;RR=22;InsRegion=18313-19166;FILTER=PASS
U_18	11396	11406	Hornet	30	.	FR=14;RR=16;InsRegion=11118-11944;FILTER=in_repeat
U_25	26473	26528	Hornet	245	.	FR=228;RR=17;InsRegion=25853-26537;FILTER=in_repeat,strand_bias
U_3	137743	137752	Hornet	335	.	FR=171;RR=164;InsRegion=136553-138757;FILTER=in_repeat
U_4	69886	69897	Hornet	26	.	FR=12;RR=14;InsRegion=69613-70383;FILTER=in_repeat
U_60	4	56	Hornet	44	.	FR=6;RR=38;InsRegion=1-123;FILTER=in_repeat,strand_bias
S_14.62	17	233	Fot3	448	.	FR=202;RR=246;InsRegion=0-481;FILTER=in_repeat
S_15.14	16649	16865	Fot3	93	.	FR=39;RR=54;InsRegion=16627-17036;FILTER=in_repeat
S_15.25	3846	3942	Fot3	48	.	FR=33;RR=15;InsRegion=3329-3944;FILTER=in_repeat,strand_bias
S_3n6.18	16002	16075	Fot3	8	.	FR=4;RR=4;InsRegion=15781-16314;FILTER=in_repeat,weak_evidence
S_3n6.23	20093	20482	Fot3	157	.	FR=68;RR=89;InsRegion=20080-20483;FILTER=in_repeat
S_15.22	1	56	Drifter2	591	.	FR=8;RR=583;InsRegion=0-818;FILTER=in_repeat,strand_bias
U_20	12	72	Drifter2	256	.	FR=24;RR=232;InsRegion=0-685;FILTER=in_repeat,strand_bias
S_3n6.16	19578	19877	DrifterAY751529	169	.	FR=115;RR=54;InsRegion=19458-20190;FILTER=in_repeat
Chr11	1929239	1929337	ForetFv	129	.	FR=13;RR=116;InsRegion=1929084-1929687;FILTER=in_repeat,strand_bias
Chr7	2712361	2712434	ForetFv	9	.	FR=4;RR=5;InsRegion=2712089-2712577;FILTER=in_repeat,weak_evidence
S_1n15.2	36764	36944	ForetFv	23	.	FR=6;RR=17;InsRegion=36762-36992;FILTER=strand_bias
S_3n6.16	17943	18119	ForetFv	22	.	FR=12;RR=10;InsRegion=17929-18139;FILTER=in_repeat
U_10	26400	26576	ForetFv	33	.	FR=24;RR=9;InsRegion=26231-26584;FILTER=in_repeat,strand_bias
U_10	44333	44669	ForetFv	66	.	FR=32;RR=34;InsRegion=44332-44675;FILTER=in_repeat
U_10	76577	76751	ForetFv	92	.	FR=20;RR=72;InsRegion=76538-77184;FILTER=strand_bias
U_13	27040	27402	ForetFv	37	.	FR=16;RR=21;InsRegion=27039-27566;FILTER=in_repeat
U_2	202553	202645	ForetFv	18	.	FR=11;RR=7;InsRegion=202545-203070;FILTER=in_repeat
U_6	82506	82639	ForetFv	35	.	FR=16;RR=19;InsRegion=82505-82644;FILTER=in_repeat
U_9	63297	63505	ForetFv	18	.	FR=11;RR=7;InsRegion=63296-63523;FILTER=in_repeat
S_14.17	18552	18577	Folyt1AF057141	68	.	FR=64;RR=4;InsRegion=18117-18957;FILTER=strand_bias
S_14.30	4642	4868	Folyt1AF057141	84	.	FR=71;RR=13;InsRegion=4295-5185;FILTER=in_repeat,strand_bias
S_3n6.1	117590	118003	Folyt1AF057141	86	.	FR=13;RR=73;InsRegion=117558-118218;FILTER=in_repeat,strand_bias
S_14.7	14916	14919	hAT210Active	275	.	FR=119;RR=156;InsRegion=14120-15232;FILTER=PASS
S_3n6.32	13150	13315	hAT210Active	216	.	FR=89;RR=127;InsRegion=12834-13861;FILTER=in_repeat
U_111	56	112	hAT210Active	212	.	FR=8;RR=204;InsRegion=38-726;FILTER=in_repeat,strand_bias
Chr10	2919547	2919604	Strider	451	.	FR=243;RR=208;InsRegion=2918736-2920242;FILTER=in_repeat
Chr8	3590487	3590699	Strider	425	.	FR=198;RR=227;InsRegion=3589815-3591275;FILTER=in_repeat
S_14.20	9248	9414	Strider	9	.	FR=5;RR=4;InsRegion=9059-9526;FILTER=in_repeat,weak_evidence
S_14.28	52	173	Strider	161	.	FR=41;RR=120;InsRegion=1-443;FILTER=in_repeat,strand_bias
S_2.6	31642	31697	Strider	234	.	FR=224;RR=10;InsRegion=31015-31698;FILTER=in_repeat,strand_bias
S_3.6	27464	27466	Strider	404	.	FR=367;RR=37;InsRegion=26863-27707;FILTER=in_repeat,strand_bias
U_2	234240	234242	Strider	535	.	FR=205;RR=330;InsRegion=233810-234867;FILTER=PASS
U_46	8	57	Strider	182	.	FR=8;RR=174;InsRegion=4-710;FILTER=in_repeat,strand_bias
U_8	9415	9419	Strider	321	.	FR=116;RR=205;InsRegion=8939-9850;FILTER=PASS
S_6.21	3549	3590	Folyt2	41	.	FR=6;RR=35;InsRegion=3430-3623;FILTER=in_repeat,strand_bias
S_14.34	12123	12177	Fot2	236	.	FR=213;RR=23;InsRegion=11549-12181;FILTER=in_repeat,strand_bias
S_2.2	16460	16526	Fot2	10	.	FR=5;RR=5;InsRegion=16449-16621;FILTER=in_repeat
S_3n6.11	28266	28374	Fot2	31	.	FR=20;RR=11;InsRegion=28102-28377;FILTER=in_repeat
S_6.38	2829	3340	Fot2	301	.	FR=132;RR=169;InsRegion=2828-3401;FILTER=in_repeat
U_111	56	359	Fot2	548	.	FR=162;RR=386;InsRegion=38-361;FILTER=in_repeat
U_4	4613	4688	Fot2	14	.	FR=9;RR=5;InsRegion=4611-4824;FILTER=in_repeat,strand_bias
Chr13	452978	453461	CopiaActive	220	.	FR=75;RR=145;InsRegion=452976-453641;FILTER=in_repeat
Chr13	580237	580377	CopiaActive	30	.	FR=23;RR=7;InsRegion=580232-580381;FILTER=in_repeat,strand_bias
Chr4	4631619	4631744	CopiaActive	31	.	FR=4;RR=27;InsRegion=4631570-4632134;FILTER=in_repeat,strand_bias
Chr4	4768490	4768973	CopiaActive	374	.	FR=147;RR=227;InsRegion=4768181-4769351;FILTER=in_repeat
Chr9	3100720	3100897	CopiaActive	72	.	FR=8;RR=64;InsRegion=3100691-3101313;FILTER=in_repeat,strand_bias
Chr9	3105679	3105787	CopiaActive	30	.	FR=23;RR=7;InsRegion=3105202-3105840;FILTER=in_repeat,strand_bias
Chr9	441225	441704	CopiaActive	356	.	FR=44;RR=312;InsRegion=440979-441715;FILTER=in_repeat,strand_bias
S_14.14	24295	24676	CopiaActive	307	.	FR=247;RR=60;InsRegion=23670-24681;FILTER=in_repeat,strand_bias
S_14.15	11703	11709	CopiaActive	411	.	FR=199;RR=212;InsRegion=11060-12341;FILTER=PASS
S_14.15	20644	21063	CopiaActive	305	.	FR=69;RR=236;InsRegion=20637-21630;FILTER=in_repeat,strand_bias
S_14.29	8087	8094	CopiaActive	465	.	FR=230;RR=235;InsRegion=7352-8728;FILTER=PASS
S_14.40	1745	2260	CopiaActive	364	.	FR=44;RR=320;InsRegion=1663-2717;FILTER=in_repeat,strand_bias
S_14.40	5910	6656	CopiaActive	346	.	FR=245;RR=101;InsRegion=5587-6664;FILTER=in_repeat
S_14.43	5031	5037	CopiaActive	259	.	FR=138;RR=121;InsRegion=4343-5416;FILTER=PASS
S_14.44	6563	6834	CopiaActive	205	.	FR=119;RR=86;InsRegion=6107-6875;FILTER=in_repeat
S_14.62	1362	1668	CopiaActive	328	.	FR=157;RR=171;InsRegion=1021-1684;FILTER=in_repeat
S_14.8	24280	24284	CopiaActive	488	.	FR=246;RR=242;InsRegion=23610-24952;FILTER=PASS
S_15.2	45505	46061	CopiaActive	206	.	FR=55;RR=151;InsRegion=45395-46146;FILTER=in_repeat,strand_bias
S_15.9	38649	38784	CopiaActive	231	.	FR=145;RR=86;InsRegion=38137-38877;FILTER=in_repeat
S_1n15.13	2466	2565	CopiaActive	38	.	FR=17;RR=21;InsRegion=2410-2568;FILTER=in_repeat
S_1n15.9	36062	36449	CopiaActive	226	.	FR=98;RR=128;InsRegion=35817-36493;FILTER=in_repeat
S_3.5	43650	43655	CopiaActive	201	.	FR=75;RR=126;InsRegion=43100-44426;FILTER=in_repeat
S_3.6	18768	18847	CopiaActive	23	.	FR=19;RR=4;InsRegion=18700-19014;FILTER=in_repeat,strand_bias
S_3n6.2	54225	54692	CopiaActive	269	.	FR=195;RR=74;InsRegion=53901-54712;FILTER=in_repeat
S_3n6.3	2	56	CopiaActive	249	.	FR=10;RR=239;InsRegion=0-619;FILTER=in_repeat,strand_bias
S_3n6.3	68085	68441	CopiaActive	216	.	FR=63;RR=153;InsRegion=67967-69026;FILTER=in_repeat
S_3n6.3	72508	72963	CopiaActive	338	.	FR=279;RR=59;InsRegion=72141-73147;FILTER=in_repeat,strand_bias
S_3n6.55	7559	7985	CopiaActive	215	.	FR=93;RR=122;InsRegion=7276-7990;FILTER=in_repeat
S_3n6.6	27	324	CopiaActive	201	.	FR=99;RR=102;InsRegion=1-715;FILTER=in_repeat
S_3n6.8	5321	5326	CopiaActive	254	.	FR=136;RR=118;InsRegion=4548-5785;FILTER=PASS
S_6.11	5718	5726	CopiaActive	427	.	FR=238;RR=189;InsRegion=5041-6295;FILTER=PASS
S_6.18	9298	9303	CopiaActive	198	.	FR=100;RR=98;InsRegion=8946-9702;FILTER=PASS
S_6.2	24995	25230	CopiaActive	45	.	FR=41;RR=4;InsRegion=24932-25294;FILTER=in_repeat,strand_bias
S_6.2	37544	37746	CopiaActive	410	.	FR=184;RR=226;InsRegion=37437-38366;FILTER=PASS
S_6.37	5499	5520	CopiaActive	105	.	FR=28;RR=77;InsRegion=5277-6152;FILTER=strand_bias
S_6.49	341	410	CopiaActive	115	.	FR=7;RR=108;InsRegion=259-725;FILTER=in_repeat,strand_bias
U_20	38340	38625	CopiaActive	274	.	FR=223;RR=51;InsRegion=37914-38703;FILTER=in_repeat,strand_bias
U_29	16759	16765	CopiaActive	191	.	FR=119;RR=72;InsRegion=16152-17264;FILTER=in_repeat
U_3	137133	137140	CopiaActive	150	.	FR=57;RR=93;InsRegion=136605-137768;FILTER=in_repeat
U_48	53	1457	CopiaActive	629	.	FR=249;RR=380;InsRegion=7-1471;FILTER=in_repeat
U_88	81	428	CopiaActive	248	.	FR=153;RR=95;InsRegion=2-760;FILTER=in_repeat
Chr10	2076346	2076356	Hornet-small	65	.	FR=32;RR=33;InsRegion=2075784-2076817;FILTER=PASS
Chr11	919307	919315	Hornet-small	39	.	FR=15;RR=24;InsRegion=919044-919889;FILTER=in_repeat
Chr12	937676	937684	Hornet-small	68	.	FR=37;RR=31;InsRegion=937386-938317;FILTER=in_repeat
Chr13	1671978	1671987	Hornet-small	37	.	FR=19;RR=18;InsRegion=1671520-1672274;FILTER=in_repeat
Chr2	3106789	3106797	Hornet-small	41	.	FR=26;RR=15;InsRegion=3106145-3107043;FILTER=in_repeat
Chr4	4916237	4916245	Hornet-small	75	.	FR=5;RR=70;InsRegion=4916189-4917467;FILTER=in_repeat,strand_bias
Chr7	136755	136763	Hornet-small	92	.	FR=46;RR=46;InsRegion=136088-137241;FILTER=PASS
Chr7	4364707	4364719	Hornet-small	386	.	FR=201;RR=185;InsRegion=4364027-4365361;FILTER=PASS
Chr8	3740419	3740428	Hornet-small	113	.	FR=58;RR=55;InsRegion=3739831-3741016;FILTER=PASS
Chr8	3898533	3898543	Hornet-small	276	.	FR=135;RR=141;InsRegion=3897909-3899179;FILTER=PASS
S_14.12	16189	16199	Hornet-small	37	.	FR=24;RR=13;InsRegion=15752-16445;FILTER=in_repeat
S_14.3	86506	86514	Hornet-small	25	.	FR=11;RR=14;InsRegion=86325-86794;FILTER=in_repeat
S_14.7	29489	29498	Hornet-small	38	.	FR=20;RR=18;InsRegion=28941-29779;FILTER=in_repeat
S_14.9	19315	19325	Hornet-small	260	.	FR=149;RR=111;InsRegion=18915-19755;FILTER=in_repeat
S_1n15.7	17402	17411	Hornet-small	303	.	FR=160;RR=143;InsRegion=16727-18024;FILTER=PASS
S_3.3	10880	10888	Hornet-small	34	.	FR=13;RR=21;InsRegion=10608-11321;FILTER=in_repeat
S_3n6.4	47151	47159	Hornet-small	33	.	FR=12;RR=21;InsRegion=46895-47558;FILTER=in_repeat
S_3n6.5	38164	38172	Hornet-small	160	.	FR=68;RR=92;InsRegion=37611-38901;FILTER=PASS
S_6.20	16366	16375	Hornet-small	96	.	FR=56;RR=40;InsRegion=15916-16923;FILTER=PASS
S_6.21	12140	12149	Hornet-small	210	.	FR=125;RR=85;InsRegion=11602-12517;FILTER=in_repeat
U_20	14584	14594	Hornet-small	518	.	FR=275;RR=243;InsRegion=13969-14941;FILTER=PASS
U_9	10808	10816	Hornet-small	295	.	FR=137;RR=158;InsRegion=10040-11581;FILTER=PASS
Chr10	2003630	2003641	hAT178Active	39	.	FR=14;RR=25;InsRegion=2003427-2003943;FILTER=in_repeat
Chr13	1690148	1690156	hAT178Active	29	.	FR=10;RR=19;InsRegion=1690003-1690353;FILTER=in_repeat,strand_bias
Chr8	3560431	3560439	hAT178Active	21	.	FR=8;RR=13;InsRegion=3560292-3560727;FILTER=in_repeat
Chr9	3101368	3101376	hAT178Active	31	.	FR=9;RR=22;InsRegion=3101206-3101637;FILTER=in_repeat,strand_bias
S_14.1	108966	109036	hAT178Active	34	.	FR=4;RR=30;InsRegion=108827-109655;FILTER=in_repeat,strand_bias
S_14.17	18581	18590	hAT178Active	110	.	FR=35;RR=75;InsRegion=18117-18934;FILTER=PASS
S_14.23	10539	10878	hAT178Active	149	.	FR=58;RR=91;InsRegion=10535-11559;FILTER=in_repeat
S_14.6	34486	34495	hAT178Active	30	.	FR=22;RR=8;InsRegion=34241-34731;FILTER=strand_bias
S_2.4	149477	149486	hAT178Active	23	.	FR=11;RR=12;InsRegion=149177-149625;FILTER=in_repeat
S_3.17	5173	5190	hAT178Active	13	.	FR=8;RR=5;InsRegion=4955-5436;FILTER=in_repeat,strand_bias
S_3.1	81430	81438	hAT178Active	15	.	FR=5;RR=10;InsRegion=81291-81718;FILTER=in_repeat,strand_bias
S_3n6.1	51933	51942	hAT178Active	25	.	FR=11;RR=14;InsRegion=51795-52398;FILTER=in_repeat
S_3n6.15	24964	25222	hAT178Active	504	.	FR=18;RR=486;InsRegion=24797-25645;FILTER=in_repeat,strand_bias
S_3n6.22	7625	7666	hAT178Active	183	.	FR=176;RR=7;InsRegion=6899-7667;FILTER=in_repeat,strand_bias
S_3n6.45	4733	4829	hAT178Active	116	.	FR=15;RR=101;InsRegion=4731-5772;FILTER=in_repeat,strand_bias
S_3n6.58	1911	1927	hAT178Active	69	.	FR=8;RR=61;InsRegion=1654-2348;FILTER=strand_bias
S_6.2	90689	90952	hAT178Active	230	.	FR=21;RR=209;InsRegion=90483-91393;FILTER=in_repeat,strand_bias
S_6.5	18106	18113	hAT178Active	166	.	FR=83;RR=83;InsRegion=17812-18621;FILTER=PASS
U_32	4736	4744	hAT178Active	18	.	FR=9;RR=9;InsRegion=4509-4883;FILTER=in_repeat
U_52	53	123	hAT178Active	222	.	FR=15;RR=207;InsRegion=34-395;FILTER=in_repeat,strand_bias
S_14.16	25274	25633	Fotnew	1197	.	FR=606;RR=591;InsRegion=24952-25634;FILTER=in_repeat
S_15.14	24833	24898	Fotnew	246	.	FR=219;RR=27;InsRegion=24197-24928;FILTER=in_repeat,strand_bias
S_15.26	2	55	Fotnew	272	.	FR=9;RR=263;InsRegion=0-631;FILTER=in_repeat,strand_bias
S_3.5	58529	58577	Fotnew	392	.	FR=386;RR=6;InsRegion=57766-58583;FILTER=in_repeat,strand_bias
S_3.9	14565	14570	Fotnew	421	.	FR=201;RR=220;InsRegion=14130-15371;FILTER=PASS
S_3n6.33	19101	19674	Fotnew	774	.	FR=306;RR=468;InsRegion=18531-19676;FILTER=in_repeat
S_3n6.46	26	93	Fotnew	232	.	FR=17;RR=215;InsRegion=0-808;FILTER=in_repeat,strand_bias
S_3n6.68	130	705	Fotnew	530	.	FR=118;RR=412;InsRegion=0-1146;FILTER=in_repeat,strand_bias
S_6.12	12	86	Fotnew	267	.	FR=22;RR=245;InsRegion=3-697;FILTER=in_repeat,strand_bias
Chr10	49162	49391	Fot1Active	249	.	FR=243;RR=6;InsRegion=48666-49609;FILTER=in_repeat,strand_bias
Chr11	2374549	2374643	Fot1Active	29	.	FR=5;RR=24;InsRegion=2374538-2374659;FILTER=in_repeat,strand_bias
Chr13	452980	453195	Fot1Active	44	.	FR=13;RR=31;InsRegion=452977-453521;FILTER=in_repeat,strand_bias
Chr2	39227	39642	Fot1Active	28	.	FR=8;RR=20;InsRegion=39195-39653;FILTER=in_repeat,strand_bias
Chr2	40305	40353	Fot1Active	10	.	FR=4;RR=6;InsRegion=40302-40388;FILTER=in_repeat,strand_bias
Chr4	4920643	4920871	Fot1Active	109	.	FR=97;RR=12;InsRegion=4920239-4920874;FILTER=in_repeat,strand_bias
Chr4	5275865	5275896	Fot1Active	53	.	FR=18;RR=35;InsRegion=5275716-5276310;FILTER=PASS
Chr5	4788596	4788674	Fot1Active	402	.	FR=187;RR=215;InsRegion=4787970-4789431;FILTER=in_repeat
Chr8	4003619	4003671	Fot1Active	20	.	FR=7;RR=13;InsRegion=4003618-4003701;FILTER=in_repeat,strand_bias
Chr9	299981	300065	Fot1Active	464	.	FR=201;RR=263;InsRegion=299461-300971;FILTER=in_repeat
Chr9	426629	426703	Fot1Active	636	.	FR=172;RR=464;InsRegion=426012-427690;FILTER=in_repeat
S_14.2	102751	102805	Fot1Active	223	.	FR=215;RR=8;InsRegion=102281-102823;FILTER=in_repeat,strand_bias
S_14.23	12	195	Fot1Active	25	.	FR=11;RR=14;InsRegion=0-240;FILTER=PASS
S_14.30	7399	7559	Fot1Active	159	.	FR=25;RR=134;InsRegion=7398-7643;FILTER=strand_bias
S_15.14	22227	22304	Fot1Active	265	.	FR=5;RR=260;InsRegion=22225-23040;FILTER=in_repeat,strand_bias
S_15.14	4286	4466	Fot1Active	36	.	FR=27;RR=9;InsRegion=4219-4472;FILTER=in_repeat,strand_bias
S_15.21	11166	11365	Fot1Active	20	.	FR=15;RR=5;InsRegion=11153-11391;FILTER=strand_bias
S_15.24	4339	4399	Fot1Active	235	.	FR=197;RR=38;InsRegion=4019-4449;FILTER=in_repeat,strand_bias
S_15.2	50222	50395	Fot1Active	48	.	FR=35;RR=13;InsRegion=49905-50403;FILTER=in_repeat,strand_bias
S_15.6	4263	4337	Fot1Active	18	.	FR=10;RR=8;InsRegion=4262-4345;FILTER=in_repeat
S_15.9	38663	38783	Fot1Active	22	.	FR=6;RR=16;InsRegion=38652-38857;FILTER=in_repeat,strand_bias
S_1n15.14	12934	13016	Fot1Active	251	.	FR=236;RR=15;InsRegion=12409-13018;FILTER=in_repeat,strand_bias
S_1n15.1	73810	73982	Fot1Active	26	.	FR=5;RR=21;InsRegion=73806-74076;FILTER=in_repeat,strand_bias
S_1n15.18	383	397	Fot1Active	428	.	FR=138;RR=290;InsRegion=0-1103;FILTER=PASS
S_1n15.2	2774	2781	Fot1Active	116	.	FR=5;RR=111;InsRegion=2699-3269;FILTER=in_repeat,strand_bias
S_1n15.2	5195	5435	Fot1Active	35	.	FR=23;RR=12;InsRegion=5180-5670;FILTER=in_repeat,strand_bias
S_1n15.2	6304	6375	Fot1Active	75	.	FR=4;RR=71;InsRegion=6303-7070;FILTER=in_repeat,strand_bias
S_1n15.2	7561	7718	Fot1Active	100	.	FR=16;RR=84;InsRegion=7519-7719;FILTER=in_repeat,strand_bias
S_1n15.5	14950	15111	Fot1Active	640	.	FR=30;RR=610;InsRegion=14949-15913;FILTER=in_repeat,strand_bias
S_2.1	17424	17709	Fot1Active	111	.	FR=26;RR=85;InsRegion=17423-17721;FILTER=strand_bias
S_2.1	53823	54031	Fot1Active	31	.	FR=12;RR=19;InsRegion=53821-54060;FILTER=in_repeat
S_2.4	170148	170232	Fot1Active	184	.	FR=139;RR=45;InsRegion=169490-170772;FILTER=in_repeat,strand_bias
S_2.4	51763	51904	Fot1Active	91	.	FR=8;RR=83;InsRegion=51728-52281;FILTER=in_repeat,strand_bias
S_3.2	40269	40273	Fot1Active	391	.	FR=282;RR=109;InsRegion=39663-40442;FILTER=PASS
S_3n6.32	16977	17362	Fot1Active	226	.	FR=136;RR=90;InsRegion=16677-17774;FILTER=in_repeat
S_3n6.44	3962	4102	Fot1Active	69	.	FR=16;RR=53;InsRegion=3933-4294;FILTER=in_repeat,strand_bias
S_3n6.46	6394	6508	Fot1Active	127	.	FR=72;RR=55;InsRegion=6105-6509;FILTER=in_repeat
S_3n6.59	5918	5921	Fot1Active	39	.	FR=29;RR=10;InsRegion=5533-6194;FILTER=in_repeat,strand_bias
S_3n6.60	4087	4152	Fot1Active	69	.	FR=10;RR=59;InsRegion=3730-4918;FILTER=in_repeat,strand_bias
S_3n6.60	93	180	Fot1Active	175	.	FR=19;RR=156;InsRegion=3-595;FILTER=in_repeat,strand_bias
S_6.19	6709	6776	Fot1Active	168	.	FR=14;RR=154;InsRegion=6703-7326;FILTER=in_repeat,strand_bias
S_6.2	82530	82571	Fot1Active	494	.	FR=241;RR=253;InsRegion=82162-83188;FILTER=in_repeat
S_6.2	96476	96941	Fot1Active	171	.	FR=87;RR=84;InsRegion=96252-97430;FILTER=in_repeat
S_6.29	8751	9160	Fot1Active	47	.	FR=20;RR=27;InsRegion=8748-9198;FILTER=in_repeat
S_6.37	8	63	Fot1Active	229	.	FR=9;RR=220;InsRegion=1-643;FILTER=strand_bias
S_6.8	8845	9030	Fot1Active	17	.	FR=10;RR=7;InsRegion=8844-9113;FILTER=in_repeat
S_6.8	9372	9774	Fot1Active	38	.	FR=20;RR=18;InsRegion=9326-9789;FILTER=in_repeat
U_117	30	199	Fot1Active	224	.	FR=30;RR=194;InsRegion=9-533;FILTER=in_repeat,strand_bias
U_16	28	88	Fot1Active	197	.	FR=9;RR=188;InsRegion=1-588;FILTER=in_repeat,strand_bias
U_20	33763	33841	Fot1Active	27	.	FR=5;RR=22;InsRegion=33752-34345;FILTER=in_repeat,strand_bias
U_24	29	88	Fot1Active	196	.	FR=13;RR=183;InsRegion=0-685;FILTER=in_repeat,strand_bias
U_34	6737	6755	Fot1Active	9	.	FR=4;RR=5;InsRegion=6553-6874;FILTER=weak_evidence
U_37	12988	13110	Fot1Active	36	.	FR=25;RR=11;InsRegion=12733-13119;FILTER=in_repeat,strand_bias
U_48	5370	5579	Fot1Active	27	.	FR=21;RR=6;InsRegion=5362-5590;FILTER=strand_bias
U_57	6	59	Fot1Active	228	.	FR=12;RR=216;InsRegion=0-770;FILTER=in_repeat,strand_bias
U_71	3611	3682	Fot1Active	152	.	FR=140;RR=12;InsRegion=3334-3694;FILTER=in_repeat,strand_bias
U_89	12	239	Fot1Active	22	.	FR=7;RR=15;InsRegion=5-243;FILTER=strand_bias
S_15.2	10885	11104	MGR583	38	.	FR=10;RR=28;InsRegion=10883-11195;FILTER=in_repeat,strand_bias
S_1n15.1	43394	43599	MGR583	74	.	FR=23;RR=51;InsRegion=43374-43667;FILTER=in_repeat,strand_bias
S_3.6	53300	53377	MGR583	8	.	FR=4;RR=4;InsRegion=53299-53385;FILTER=in_repeat,weak_evidence
S_3.9	19041	19404	MGR583	60	.	FR=25;RR=35;InsRegion=18739-19881;FILTER=in_repeat
S_3n6.19	4460	4892	MGR583	457	.	FR=243;RR=214;InsRegion=4123-5548;FILTER=in_repeat
S_3n6.58	5245	5524	MGR583	93	.	FR=41;RR=52;InsRegion=5243-5569;FILTER=in_repeat
S_6.14	3238	3287	MGR583	381	.	FR=99;RR=282;InsRegion=2638-4224;FILTER=in_repeat
S_6.2	38901	39333	MGR583	361	.	FR=87;RR=274;InsRegion=38273-40072;FILTER=in_repeat,strand_bias
S_6.34	1304	1327	MGR583	15	.	FR=8;RR=7;InsRegion=1050-1402;FILTER=PASS
Chr10	3054440	3054679	MAGGY	338	.	FR=56;RR=282;InsRegion=3054431-3055267;FILTER=in_repeat,strand_bias
Chr10	3059868	3060072	MAGGY	237	.	FR=193;RR=44;InsRegion=3059756-3060108;FILTER=in_repeat,strand_bias
Chr2	4280700	4280800	MAGGY	230	.	FR=73;RR=157;InsRegion=4280066-4281411;FILTER=PASS
Chr4	4915364	4915442	MAGGY	323	.	FR=7;RR=316;InsRegion=4915362-4917467;FILTER=in_repeat,strand_bias
Chr4	4920605	4920849	MAGGY	291	.	FR=250;RR=41;InsRegion=4920113-4920850;FILTER=in_repeat,strand_bias
S_14.30	7729	7809	MAGGY	17	.	FR=8;RR=9;InsRegion=7718-7822;FILTER=in_repeat
S_1n15.2	6196	6202	MAGGY	123	.	FR=8;RR=115;InsRegion=6132-6375;FILTER=strand_bias
U_7	78213	78290	MAGGY	279	.	FR=5;RR=274;InsRegion=78212-78804;FILTER=in_repeat,strand_bias
U_7	79005	80276	MAGGY	243	.	FR=87;RR=156;InsRegion=78855-80281;FILTER=in_repeat
S_14.19	21008	21058	MIMP1	42	.	FR=38;RR=4;InsRegion=20973-21182;FILTER=in_repeat,strand_bias
S_14.56	402	467	MIMP1	208	.	FR=126;RR=82;InsRegion=0-912;FILTER=PASS
S_15.25	3846	3942	Fot3-M24	217	.	FR=198;RR=19;InsRegion=3329-3944;FILTER=in_repeat,strand_bias
S_15.9	24054	24286	Fot3-M24	445	.	FR=142;RR=303;InsRegion=23149-25365;FILTER=in_repeat
S_3.13	5734	6137	Fot3-M24	560	.	FR=99;RR=461;InsRegion=5733-6658;FILTER=in_repeat,strand_bias
S_3.15	12777	12860	Fot3-M24	30	.	FR=17;RR=13;InsRegion=12773-12901;FILTER=in_repeat
S_3n6.23	18678	19140	Fot3-M24	468	.	FR=120;RR=348;InsRegion=18634-19844;FILTER=in_repeat
S_3n6.39	3897	3900	Fot3-M24	270	.	FR=234;RR=36;InsRegion=2946-4506;FILTER=strand_bias
S_6.28	13510	13658	Fot3-M24	299	.	FR=187;RR=112;InsRegion=13001-13670;FILTER=in_repeat
S_14.3	1896	1902	Tac	41	.	FR=6;RR=35;InsRegion=1768-2604;FILTER=strand_bias
S_14.52	1634	1738	Tac	28	.	FR=14;RR=14;InsRegion=1628-1739;FILTER=in_repeat
S_1n15.2	8957	9223	Tac	188	.	FR=92;RR=96;InsRegion=8641-9437;FILTER=in_repeat
U_10	41042	41519	Tac	160	.	FR=81;RR=79;InsRegion=41041-41523;FILTER=in_repeat
U_38	13664	13707	Tac	123	.	FR=9;RR=114;InsRegion=13566-14188;FILTER=strand_bias
S_14.46	118	241	Frodo	333	.	FR=17;RR=316;InsRegion=42-824;FILTER=in_repeat,strand_bias
S_3n6.18	71	132	Frodo	161	.	FR=23;RR=138;InsRegion=8-805;FILTER=in_repeat,strand_bias
Chr10	175776	175917	SkippyL34658	134	.	FR=57;RR=77;InsRegion=175348-176255;FILTER=PASS
Chr11	1926945	1927020	SkippyL34658	10	.	FR=5;RR=5;InsRegion=1926896-1927100;FILTER=in_repeat
Chr11	1935973	1935988	SkippyL34658	96	.	FR=4;RR=92;InsRegion=1935881-1936874;FILTER=in_repeat,strand_bias
Chr12	1075264	1075335	SkippyL34658	167	.	FR=18;RR=149;InsRegion=1075261-1075956;FILTER=in_repeat,strand_bias
Chr12	1314670	1314763	SkippyL34658	48	.	FR=30;RR=18;InsRegion=1314668-1314768;FILTER=PASS
Chr12	1336102	1336205	SkippyL34658	51	.	FR=30;RR=21;InsRegion=1336007-1336218;FILTER=in_repeat
Chr13	1384913	1384988	SkippyL34658	11	.	FR=7;RR=4;InsRegion=1384712-1385017;FILTER=in_repeat,strand_bias
Chr13	1726602	1726868	SkippyL34658	279	.	FR=168;RR=111;InsRegion=1725633-1727718;FILTER=in_repeat
Chr13	1728077	1728163	SkippyL34658	24	.	FR=17;RR=7;InsRegion=1727897-1728229;FILTER=in_repeat,strand_bias
Chr13	1731068	1731487	SkippyL34658	92	.	FR=70;RR=22;InsRegion=1730837-1731494;FILTER=in_repeat,strand_bias
Chr13	1801245	1801301	SkippyL34658	222	.	FR=208;RR=14;InsRegion=1800664-1801304;FILTER=in_repeat,strand_bias
Chr4	4920665	4920765	SkippyL34658	13	.	FR=4;RR=9;InsRegion=4920561-4920880;FILTER=in_repeat,strand_bias
Chr5	905811	906178	SkippyL34658	15	.	FR=8;RR=7;InsRegion=905749-906200;FILTER=in_repeat
Chr7	221776	221938	SkippyL34658	24	.	FR=12;RR=12;InsRegion=221775-221940;FILTER=in_repeat
Chr8	190163	190422	SkippyL34658	12	.	FR=6;RR=6;InsRegion=190027-190563;FILTER=in_repeat
S_15.14	22219	22304	SkippyL34658	23	.	FR=13;RR=10;InsRegion=22191-22307;FILTER=in_repeat
S_2.1	11112	11210	SkippyL34658	30	.	FR=20;RR=10;InsRegion=10915-11220;FILTER=in_repeat,strand_bias
S_3.15	10383	10802	SkippyL34658	364	.	FR=166;RR=198;InsRegion=10359-10803;FILTER=in_repeat
S_3n6.60	5592	5671	SkippyL34658	72	.	FR=36;RR=36;InsRegion=5467-5675;FILTER=in_repeat
U_10	73146	73326	SkippyL34658	47	.	FR=37;RR=10;InsRegion=72877-73336;FILTER=in_repeat,strand_bias
U_11	69223	69307	SkippyL34658	41	.	FR=5;RR=36;InsRegion=68848-69919;FILTER=in_repeat,strand_bias
U_11	72728	72857	SkippyL34658	63	.	FR=43;RR=20;InsRegion=72721-72921;FILTER=in_repeat,strand_bias
U_11	80588	80920	SkippyL34658	128	.	FR=49;RR=79;InsRegion=80305-81093;FILTER=in_repeat
U_15	1260	1953	SkippyL34658	127	.	FR=80;RR=47;InsRegion=884-2356;FILTER=in_repeat
U_16	56420	56859	SkippyL34658	74	.	FR=37;RR=37;InsRegion=56302-57295;FILTER=in_repeat
U_18	4183	4277	SkippyL34658	14	.	FR=8;RR=6;InsRegion=4171-4280;FILTER=in_repeat
U_21	24837	25071	SkippyL34658	68	.	FR=39;RR=29;InsRegion=24785-25108;FILTER=in_repeat
U_21	32277	32349	SkippyL34658	8	.	FR=4;RR=4;InsRegion=32274-32350;FILTER=in_repeat,weak_evidence
U_23	21361	21456	SkippyL34658	11	.	FR=6;RR=5;InsRegion=21340-21467;FILTER=in_repeat
U_23	23527	23632	SkippyL34658	38	.	FR=19;RR=19;InsRegion=23524-23822;FILTER=in_repeat
U_27	8727	9001	SkippyL34658	12	.	FR=6;RR=6;InsRegion=8723-9002;FILTER=in_repeat
U_40	3576	3652	SkippyL34658	20	.	FR=4;RR=16;InsRegion=3572-3670;FILTER=in_repeat,strand_bias
U_44	2219	2565	SkippyL34658	73	.	FR=24;RR=49;InsRegion=2215-2917;FILTER=in_repeat
U_56	4218	4854	SkippyL34658	28	.	FR=18;RR=10;InsRegion=4213-4879;FILTER=in_repeat,strand_bias
U_6	3	141	SkippyL34658	226	.	FR=33;RR=193;InsRegion=1-617;FILTER=in_repeat,strand_bias
U_65	2	640	SkippyL34658	158	.	FR=11;RR=147;InsRegion=0-672;FILTER=in_repeat,strand_bias
U_65	3004	3401	SkippyL34658	43	.	FR=26;RR=17;InsRegion=3003-3472;FILTER=in_repeat
U_66	2362	2433	SkippyL34658	35	.	FR=4;RR=31;InsRegion=2357-2712;FILTER=in_repeat,strand_bias
U_6	76269	76365	SkippyL34658	59	.	FR=24;RR=35;InsRegion=76267-76559;FILTER=in_repeat
U_77	2560	2646	SkippyL34658	13	.	FR=9;RR=4;InsRegion=2549-2725;FILTER=in_repeat,strand_bias
U_7	83525	83655	SkippyL34658	10	.	FR=4;RR=6;InsRegion=83359-83713;FILTER=in_repeat,strand_bias
U_9	71976	72408	SkippyL34658	1536	.	FR=860;RR=676;InsRegion=71475-72409;FILTER=in_repeat
S_14.31	32	340	MarsuAF076630	224	.	FR=124;RR=100;InsRegion=0-689;FILTER=in_repeat
S_14.41	1467	2780	MarsuAF076630	502	.	FR=111;RR=391;InsRegion=1216-2793;FILTER=in_repeat,strand_bias
S_14.41	3037	3194	MarsuAF076630	27	.	FR=18;RR=9;InsRegion=2969-3215;FILTER=in_repeat,strand_bias
S_14.51	422	756	MarsuAF076630	100	.	FR=71;RR=29;InsRegion=84-1201;FILTER=in_repeat,strand_bias
S_14.9	21232	21530	MarsuAF076630	202	.	FR=10;RR=192;InsRegion=21229-22172;FILTER=in_repeat,strand_bias
S_3n6.22	25963	26332	MarsuAF076630	204	.	FR=105;RR=99;InsRegion=25682-26422;FILTER=in_repeat
S_3n6.4	73697	73770	MarsuAF076630	192	.	FR=5;RR=187;InsRegion=73690-74420;FILTER=in_repeat,strand_bias
U_94	341	450	MarsuAF076630	83	.	FR=70;RR=13;InsRegion=11-735;FILTER=in_repeat,strand_bias
S_1n15.2	5453	5616	Sam	43	.	FR=8;RR=35;InsRegion=5281-5699;FILTER=in_repeat,strand_bias
S_3n6.32	4549	4698	Sam	44	.	FR=27;RR=17;InsRegion=4209-4716;FILTER=in_repeat
Chr1	4859234	4859865	FoxyAJ250814	82	.	FR=39;RR=43;InsRegion=4859232-4859867;FILTER=in_repeat
Chr4	3302544	3302561	FoxyAJ250814	69	.	FR=49;RR=20;InsRegion=3302041-3302687;FILTER=strand_bias
Chr4	5275866	5275885	FoxyAJ250814	42	.	FR=5;RR=37;InsRegion=5275706-5276458;FILTER=strand_bias
Chr7	505514	505664	FoxyAJ250814	207	.	FR=88;RR=119;InsRegion=505039-506413;FILTER=in_repeat
rDNA	39	55	FoxyAJ250814	466	.	FR=28;RR=438;InsRegion=0-1226;FILTER=strand_bias
S_14.1	108669	108686	FoxyAJ250814	69	.	FR=19;RR=50;InsRegion=108549-109294;FILTER=strand_bias
S_14.29	2602	2617	FoxyAJ250814	39	.	FR=35;RR=4;InsRegion=2026-2733;FILTER=strand_bias
S_14.3	52750	52896	FoxyAJ250814	92	.	FR=70;RR=22;InsRegion=51991-53258;FILTER=in_repeat,strand_bias
S_14.63	6	101	FoxyAJ250814	206	.	FR=149;RR=57;InsRegion=0-163;FILTER=in_repeat
S_14.7	15634	15649	FoxyAJ250814	104	.	FR=55;RR=49;InsRegion=15343-15878;FILTER=PASS
S_15.2	8028	8035	FoxyAJ250814	26	.	FR=21;RR=5;InsRegion=7878-8183;FILTER=strand_bias
S_1n15.1	74672	74676	FoxyAJ250814	30	.	FR=26;RR=4;InsRegion=74262-74853;FILTER=strand_bias
S_1n15.4	13850	13929	FoxyAJ250814	68	.	FR=33;RR=35;InsRegion=13595-13930;FILTER=in_repeat
S_2.4	256098	256270	FoxyAJ250814	12	.	FR=6;RR=6;InsRegion=256074-256271;FILTER=in_repeat
S_3n6.1	171984	172002	FoxyAJ250814	95	.	FR=39;RR=56;InsRegion=171856-172718;FILTER=PASS
S_3n6.22	13829	14308	FoxyAJ250814	613	.	FR=220;RR=393;InsRegion=13827-14312;FILTER=in_repeat
S_3n6.32	14040	14057	FoxyAJ250814	131	.	FR=95;RR=36;InsRegion=13434-14284;FILTER=strand_bias
S_3n6.7	47836	47853	FoxyAJ250814	703	.	FR=365;RR=338;InsRegion=47040-48647;FILTER=PASS
S_6.22	18653	18741	FoxyAJ250814	18	.	FR=9;RR=9;InsRegion=18652-18742;FILTER=in_repeat
Chr10	3059879	3059899	hAT210-short-Active	14	.	FR=9;RR=5;InsRegion=3059579-3060095;FILTER=in_repeat,strand_bias
Chr11	2275054	2275181	hAT210-short-Active	21	.	FR=5;RR=16;InsRegion=2275028-2275486;FILTER=strand_bias
Chr4	5281618	5281786	hAT210-short-Active	22	.	FR=16;RR=6;InsRegion=5281316-5281801;FILTER=in_repeat,strand_bias
S_14.33	64	339	hAT210-short-Active	124	.	FR=28;RR=96;InsRegion=3-595;FILTER=in_repeat,strand_bias
S_14.3	7147	7294	hAT210-short-Active	71	.	FR=60;RR=11;InsRegion=6585-7295;FILTER=strand_bias
S_15.12	16059	16350	hAT210-short-Active	212	.	FR=65;RR=147;InsRegion=16042-16355;FILTER=in_repeat
S_1n15.14	12932	13016	hAT210-short-Active	254	.	FR=233;RR=21;InsRegion=12479-13018;FILTER=in_repeat,strand_bias
S_1n15.14	235	261	hAT210-short-Active	18	.	FR=9;RR=9;InsRegion=47-359;FILTER=PASS
S_1n15.2	2774	2781	hAT210-short-Active	59	.	FR=51;RR=8;InsRegion=2200-2837;FILTER=in_repeat,strand_bias
S_1n15.2	30002	30093	hAT210-short-Active	46	.	FR=31;RR=15;InsRegion=29981-30095;FILTER=in_repeat,strand_bias
S_1n15.2	36852	36968	hAT210-short-Active	21	.	FR=15;RR=6;InsRegion=36765-36978;FILTER=strand_bias
S_1n15.2	4636	4967	hAT210-short-Active	225	.	FR=55;RR=170;InsRegion=4568-5699;FILTER=in_repeat,strand_bias
S_1n15.2	6574	6922	hAT210-short-Active	146	.	FR=68;RR=78;InsRegion=6568-6923;FILTER=in_repeat
S_2.4	186817	186912	hAT210-short-Active	26	.	FR=19;RR=7;InsRegion=186815-186921;FILTER=in_repeat,strand_bias
S_2.4	51803	51942	hAT210-short-Active	22	.	FR=8;RR=14;InsRegion=51735-52268;FILTER=in_repeat,strand_bias
S_3.1	139840	139845	hAT210-short-Active	44	.	FR=13;RR=31;InsRegion=139746-140252;FILTER=in_repeat,strand_bias
S_3.3	70871	71080	hAT210-short-Active	29	.	FR=21;RR=8;InsRegion=70575-71085;FILTER=in_repeat,strand_bias
S_3n6.41	15864	15872	hAT210-short-Active	232	.	FR=23;RR=209;InsRegion=15791-16346;FILTER=in_repeat,strand_bias
S_3n6.59	5918	5921	hAT210-short-Active	283	.	FR=202;RR=81;InsRegion=5533-6216;FILTER=in_repeat
S_6.12	10057	10151	hAT210-short-Active	47	.	FR=17;RR=30;InsRegion=10048-10329;FILTER=in_repeat
U_10	82024	82134	hAT210-short-Active	94	.	FR=79;RR=15;InsRegion=81597-82215;FILTER=in_repeat,strand_bias
U_14	13035	13165	hAT210-short-Active	84	.	FR=74;RR=10;InsRegion=12516-13173;FILTER=strand_bias
U_15	63830	63949	hAT210-short-Active	44	.	FR=28;RR=16;InsRegion=63829-63951;FILTER=in_repeat
U_20	6317	6473	hAT210-short-Active	172	.	FR=74;RR=98;InsRegion=5851-7014;FILTER=in_repeat
U_20	840	982	hAT210-short-Active	351	.	FR=268;RR=83;InsRegion=100-1384;FILTER=strand_bias
U_27	50	161	hAT210-short-Active	20	.	FR=14;RR=6;InsRegion=14-200;FILTER=strand_bias
U_36	858	945	hAT210-short-Active	11	.	FR=5;RR=6;InsRegion=856-947;FILTER=PASS
U_37	12990	13079	hAT210-short-Active	32	.	FR=19;RR=13;InsRegion=12733-13122;FILTER=in_repeat
U_9	63297	63513	hAT210-short-Active	56	.	FR=33;RR=23;InsRegion=63295-63562;FILTER=in_repeat
U_9	64377	64748	hAT210-short-Active	26	.	FR=15;RR=11;InsRegion=64376-64766;FILTER=in_repeat
Chr10	2003635	2003638	NhORF4-like	25	.	FR=8;RR=17;InsRegion=2003376-2003875;FILTER=in_repeat,strand_bias
Chr9	3101373	3101376	NhORF4-like	25	.	FR=15;RR=10;InsRegion=3101093-3101637;FILTER=in_repeat
S_15.16	14602	14708	NhORF4-like	58	.	FR=44;RR=14;InsRegion=14598-14795;FILTER=in_repeat,strand_bias
S_3n6.15	27725	27758	NhORF4-like	168	.	FR=164;RR=4;InsRegion=27197-27767;FILTER=strand_bias
S_3n6.28	18738	18740	NhORF4-like	107	.	FR=44;RR=63;InsRegion=18278-19225;FILTER=PASS
S_6.18	9693	9703	NhORF4-like	43	.	FR=30;RR=13;InsRegion=9390-9867;FILTER=strand_bias
S_1n15.7	10220	10253	Hop2	12	.	FR=4;RR=8;InsRegion=10165-10687;FILTER=in_repeat,strand_bias
S_2.4	12018	12139	Hop2	281	.	FR=266;RR=15;InsRegion=11120-12330;FILTER=in_repeat,strand_bias
S_3.20	7899	8166	Hop2	228	.	FR=123;RR=105;InsRegion=7565-8170;FILTER=in_repeat
S_3n6.19	4716	4725	Hop2	432	.	FR=207;RR=225;InsRegion=4082-5304;FILTER=in_repeat
S_6.21	11223	11418	Hop2	369	.	FR=21;RR=348;InsRegion=10866-12517;FILTER=in_repeat,strand_bias
Chr10	2932996	2933192	UnknownActive	18	.	FR=10;RR=8;InsRegion=2932905-2933590;FILTER=in_repeat
Chr11	1709965	1710019	UnknownActive	196	.	FR=84;RR=112;InsRegion=1709157-1710637;FILTER=in_repeat
Chr11	373637	373662	UnknownActive	10	.	FR=4;RR=6;InsRegion=373273-373962;FILTER=in_repeat,strand_bias
Chr13	80508	80787	UnknownActive	774	.	FR=83;RR=691;InsRegion=80438-81601;FILTER=in_repeat,strand_bias
Chr4	265346	265468	UnknownActive	394	.	FR=292;RR=102;InsRegion=264580-266038;FILTER=in_repeat
Chr4	3283443	3283501	UnknownActive	200	.	FR=109;RR=91;InsRegion=3282828-3284388;FILTER=in_repeat
Chr4	332723	332774	UnknownActive	214	.	FR=109;RR=105;InsRegion=332196-333463;FILTER=in_repeat
Chr4	5092508	5092644	UnknownActive	174	.	FR=54;RR=120;InsRegion=5092126-5093092;FILTER=in_repeat
S_14.10	21593	21876	UnknownActive	14	.	FR=7;RR=7;InsRegion=21550-22024;FILTER=in_repeat
S_14.14	24328	24651	UnknownActive	14	.	FR=7;RR=7;InsRegion=24172-24662;FILTER=in_repeat
S_14.15	20704	20972	UnknownActive	19	.	FR=8;RR=11;InsRegion=20652-21370;FILTER=in_repeat
S_14.3	42550	42558	UnknownActive	91	.	FR=53;RR=38;InsRegion=41936-42784;FILTER=PASS
S_14.7	27116	27121	UnknownActive	19	.	FR=5;RR=14;InsRegion=26942-27723;FILTER=strand_bias
S_15.2	54461	54959	UnknownActive	403	.	FR=124;RR=279;InsRegion=54354-54961;FILTER=in_repeat
S_15.2	56211	56332	UnknownActive	50	.	FR=43;RR=7;InsRegion=56103-56343;FILTER=in_repeat,strand_bias
S_1n15.11	2363	2372	UnknownActive	151	.	FR=33;RR=118;InsRegion=2192-3139;FILTER=in_repeat,strand_bias
S_1n15.19	3873	4222	UnknownActive	316	.	FR=155;RR=161;InsRegion=3837-4410;FILTER=in_repeat
S_1n15.6	3582	3590	UnknownActive	108	.	FR=33;RR=75;InsRegion=2895-4107;FILTER=PASS
S_1n15.9	36209	36326	UnknownActive	10	.	FR=5;RR=5;InsRegion=36076-36448;FILTER=in_repeat
S_3.23	2991	3042	UnknownActive	202	.	FR=197;RR=5;InsRegion=2192-3047;FILTER=in_repeat,strand_bias
S_3.3	13248	13256	UnknownActive	20	.	FR=11;RR=9;InsRegion=12640-13481;FILTER=PASS
S_3n6.22	13554	13898	UnknownActive	33	.	FR=12;RR=21;InsRegion=13542-13900;FILTER=in_repeat
S_3n6.4	49518	49521	UnknownActive	26	.	FR=19;RR=7;InsRegion=49070-49706;FILTER=strand_bias
S_3n6.55	7755	7918	UnknownActive	11	.	FR=7;RR=4;InsRegion=7572-7976;FILTER=in_repeat,strand_bias
S_3n6.6	116	268	UnknownActive	9	.	FR=5;RR=4;InsRegion=40-281;FILTER=in_repeat,weak_evidence
S_3n6.66	1449	1590	UnknownActive	57	.	FR=21;RR=36;InsRegion=1384-1611;FILTER=in_repeat
U_12	35939	35946	UnknownActive	202	.	FR=75;RR=127;InsRegion=35406-36525;FILTER=PASS
U_22	15408	15418	UnknownActive	227	.	FR=135;RR=92;InsRegion=14683-15851;FILTER=PASS
U_3	135711	136326	UnknownActive	219	.	FR=25;RR=194;InsRegion=135670-138278;FILTER=in_repeat,strand_bias
U_80	1651	1659	UnknownActive	16	.	FR=10;RR=6;InsRegion=1149-1946;FILTER=strand_bias
Chr10	2902059	2902142	SkippyFv	27	.	FR=22;RR=5;InsRegion=2901826-2902166;FILTER=in_repeat,strand_bias
Chr12	2283803	2283925	SkippyFv	133	.	FR=95;RR=38;InsRegion=2283066-2284399;FILTER=strand_bias
Chr13	1367438	1367594	SkippyFv	40	.	FR=20;RR=20;InsRegion=1367437-1367717;FILTER=in_repeat
Chr13	1417725	1418152	SkippyFv	42	.	FR=13;RR=29;InsRegion=1417713-1418162;FILTER=in_repeat,strand_bias
Chr2	39213	39638	SkippyFv	80	.	FR=34;RR=46;InsRegion=39198-39663;FILTER=in_repeat
Chr2	47365	47464	SkippyFv	20	.	FR=10;RR=10;InsRegion=47050-47827;FILTER=in_repeat
Chr4	2380346	2380421	SkippyFv	13	.	FR=8;RR=5;InsRegion=2380339-2380422;FILTER=strand_bias
Chr4	5275793	5275919	SkippyFv	22	.	FR=4;RR=18;InsRegion=5275729-5276344;FILTER=strand_bias
Chr4	5281649	5281762	SkippyFv	48	.	FR=44;RR=4;InsRegion=5281197-5281798;FILTER=in_repeat,strand_bias
Chr8	4005637	4005741	SkippyFv	31	.	FR=22;RR=9;InsRegion=4005636-4005743;FILTER=in_repeat,strand_bias
Chr9	2029093	2029170	SkippyFv	10	.	FR=6;RR=4;InsRegion=2029070-2029171;FILTER=strand_bias
S_14.23	1074	1079	SkippyFv	30	.	FR=17;RR=13;InsRegion=658-1637;FILTER=in_repeat
S_14.23	77	442	SkippyFv	80	.	FR=21;RR=59;InsRegion=24-534;FILTER=in_repeat,strand_bias
S_14.52	1635	1738	SkippyFv	15	.	FR=6;RR=9;InsRegion=1628-1739;FILTER=in_repeat
S_15.14	22219	22304	SkippyFv	23	.	FR=13;RR=10;InsRegion=22191-22307;FILTER=in_repeat
S_1n15.1	73886	74001	SkippyFv	15	.	FR=4;RR=11;InsRegion=73810-74083;FILTER=in_repeat,strand_bias
S_1n15.1	74612	74771	SkippyFv	28	.	FR=19;RR=9;InsRegion=74188-74836;FILTER=in_repeat,strand_bias
S_2.1	11112	11199	SkippyFv	18	.	FR=8;RR=10;InsRegion=10915-11220;FILTER=in_repeat
S_2.3	15893	15987	SkippyFv	14	.	FR=7;RR=7;InsRegion=15890-15992;FILTER=in_repeat
S_2.4	51745	51957	SkippyFv	65	.	FR=5;RR=60;InsRegion=51735-52487;FILTER=in_repeat,strand_bias
S_2.5	7566	7663	SkippyFv	57	.	FR=26;RR=31;InsRegion=7558-7666;FILTER=in_repeat
S_3.3	65533	65622	SkippyFv	37	.	FR=5;RR=32;InsRegion=65483-66195;FILTER=strand_bias
S_3.6	1	56	SkippyFv	179	.	FR=40;RR=139;InsRegion=0-263;FILTER=in_repeat,strand_bias
S_6.8	9344	9780	SkippyFv	82	.	FR=35;RR=47;InsRegion=9331-9793;FILTER=in_repeat
U_10	25827	25909	SkippyFv	8	.	FR=4;RR=4;InsRegion=25653-26138;FILTER=in_repeat,weak_evidence
U_10	26400	26576	SkippyFv	33	.	FR=24;RR=9;InsRegion=26231-26584;FILTER=in_repeat,strand_bias
U_10	44333	44669	SkippyFv	66	.	FR=32;RR=34;InsRegion=44332-44675;FILTER=in_repeat
U_15	7549	7564	SkippyFv	17	.	FR=7;RR=10;InsRegion=7327-7655;FILTER=PASS
U_16	56420	56859	SkippyFv	76	.	FR=37;RR=39;InsRegion=56302-57295;FILTER=in_repeat
U_27	8760	9001	SkippyFv	10	.	FR=5;RR=5;InsRegion=8723-9002;FILTER=in_repeat
U_31	17036	17121	SkippyFv	13	.	FR=7;RR=6;InsRegion=16913-17124;FILTER=in_repeat
U_3	203341	203434	SkippyFv	55	.	FR=4;RR=51;InsRegion=203315-203677;FILTER=in_repeat,strand_bias
U_32	15856	15871	SkippyFv	19	.	FR=10;RR=9;InsRegion=15812-15966;FILTER=PASS
U_37	13684	13811	SkippyFv	22	.	FR=12;RR=10;InsRegion=13678-13849;FILTER=in_repeat
U_40	7080	7299	SkippyFv	18	.	FR=7;RR=11;InsRegion=7079-7583;FILTER=in_repeat
U_4	18	109	SkippyFv	143	.	FR=6;RR=137;InsRegion=17-359;FILTER=in_repeat,strand_bias
U_44	2219	2472	SkippyFv	49	.	FR=9;RR=40;InsRegion=2215-2718;FILTER=in_repeat,strand_bias
U_7	83521	83633	SkippyFv	50	.	FR=46;RR=4;InsRegion=83157-83685;FILTER=in_repeat,strand_bias
U_89	65	243	SkippyFv	9	.	FR=5;RR=4;InsRegion=9-249;FILTER=weak_evidence
S_3.5	3925	4071	Gollum	15	.	FR=6;RR=9;InsRegion=3901-4072;FILTER=in_repeat
S_3.17	1615	1801	Tfo1	59	.	FR=42;RR=17;InsRegion=1545-1805;FILTER=in_repeat,strand_bias
S_3n6.1	181867	182078	Tfo1	132	.	FR=86;RR=46;InsRegion=181771-182100;FILTER=in_repeat
Chr4	2935999	2936234	Foxy2	444	.	FR=77;RR=367;InsRegion=2935930-2936605;FILTER=in_repeat,strand_bias
Chr9	2528343	2528391	Foxy2	354	.	FR=161;RR=193;InsRegion=2527652-2529423;FILTER=in_repeat
rDNA	37	55	Foxy2	434	.	FR=33;RR=401;InsRegion=0-1152;FILTER=strand_bias
S_14.15	15593	15814	Foxy2	239	.	FR=28;RR=211;InsRegion=15577-16276;FILTER=in_repeat,strand_bias
S_14.29	2601	2617	Foxy2	447	.	FR=204;RR=243;InsRegion=1954-3246;FILTER=PASS
S_14.3	53630	53636	Foxy2	28	.	FR=9;RR=19;InsRegion=53274-53985;FILTER=strand_bias
S_14.51	3477	3492	Foxy2	182	.	FR=178;RR=4;InsRegion=2788-3531;FILTER=strand_bias
S_14.7	15634	15649	Foxy2	94	.	FR=52;RR=42;InsRegion=15414-15878;FILTER=PASS
S_15.6	12939	13072	Foxy2	140	.	FR=127;RR=13;InsRegion=12724-13073;FILTER=in_repeat,strand_bias
S_1n15.18	4934	5004	Foxy2	280	.	FR=250;RR=30;InsRegion=4307-5005;FILTER=in_repeat,strand_bias
S_3.25	4	61	Foxy2	234	.	FR=42;RR=192;InsRegion=0-620;FILTER=in_repeat,strand_bias
S_3.4	14832	14959	Foxy2	181	.	FR=32;RR=149;InsRegion=14640-15001;FILTER=in_repeat,strand_bias
S_3.5	32844	32859	Foxy2	284	.	FR=105;RR=179;InsRegion=32638-33470;FILTER=PASS
S_3.6	19335	19353	Foxy2	323	.	FR=242;RR=81;InsRegion=18962-19519;FILTER=PASS
S_3n6.32	14041	14056	Foxy2	92	.	FR=52;RR=40;InsRegion=13524-14285;FILTER=PASS
S_3n6.67	5433	5506	Foxy2	228	.	FR=217;RR=11;InsRegion=4755-5508;FILTER=in_repeat,strand_bias
S_3n6.7	47837	47839	Foxy2	68	.	FR=11;RR=57;InsRegion=47441-48425;FILTER=strand_bias
S_3n6.75	573	795	Foxy2	87	.	FR=39;RR=48;InsRegion=170-1358;FILTER=in_repeat
S_6.11	159	169	Foxy2	233	.	FR=27;RR=206;InsRegion=1-876;FILTER=strand_bias
S_6.1	3851	4042	Foxy2	227	.	FR=199;RR=28;InsRegion=3269-4054;FILTER=in_repeat,strand_bias
S_6.1	4404	4453	Foxy2	228	.	FR=10;RR=218;InsRegion=4315-5046;FILTER=in_repeat,strand_bias
U_2	237576	237592	Foxy2	149	.	FR=80;RR=69;InsRegion=236963-238092;FILTER=PASS
U_36	197	410	Foxy2	196	.	FR=108;RR=88;InsRegion=194-424;FILTER=in_repeat
U_8	6233	6249	Foxy2	167	.	FR=74;RR=93;InsRegion=5512-6892;FILTER=PASS
Chr10	2683519	2684035	Han-full	404	.	FR=227;RR=177;InsRegion=2682933-2684519;FILTER=in_repeat
Chr13	580234	580418	Han-full	317	.	FR=148;RR=169;InsRegion=579690-581196;FILTER=in_repeat
Chr4	3587180	3587704	Han-full	495	.	FR=220;RR=275;InsRegion=3586558-3588199;FILTER=in_repeat
Chr5	4708135	4708612	Han-full	414	.	FR=175;RR=239;InsRegion=4707581-4709057;FILTER=in_repeat
Chr8	85409	85893	Han-full	437	.	FR=207;RR=230;InsRegion=84874-86415;FILTER=in_repeat
S_14.10	31779	31939	Han-full	34	.	FR=12;RR=22;InsRegion=31771-31952;FILTER=in_repeat
S_14.28	1170	1467	Han-full	159	.	FR=82;RR=77;InsRegion=912-1648;FILTER=in_repeat
S_14.3	6486	6995	Han-full	318	.	FR=244;RR=74;InsRegion=5873-7079;FILTER=in_repeat,strand_bias
S_14.38	3166	3173	Han-full	425	.	FR=193;RR=232;InsRegion=2542-3624;FILTER=PASS
S_14.40	6507	6528	Han-full	35	.	FR=8;RR=27;InsRegion=5935-6586;FILTER=in_repeat,strand_bias
S_14.41	3991	4032	Han-full	90	.	FR=14;RR=76;InsRegion=3444-4708;FILTER=in_repeat,strand_bias
S_14.57	2240	2440	Han-full	186	.	FR=150;RR=36;InsRegion=1588-2463;FILTER=in_repeat,strand_bias
S_2.4	64876	65290	Han-full	183	.	FR=36;RR=147;InsRegion=64873-65976;FILTER=in_repeat,strand_bias
S_3.17	4504	5562	Han-full	489	.	FR=211;RR=278;InsRegion=4503-5860;FILTER=in_repeat
S_3.17	9490	9690	Han-full	494	.	FR=459;RR=35;InsRegion=8595-9693;FILTER=in_repeat,strand_bias
S_3n6.1	181867	182078	Han-full	213	.	FR=167;RR=46;InsRegion=181319-182100;FILTER=in_repeat,strand_bias
S_6.22	3224	3298	Han-full	677	.	FR=4;RR=673;InsRegion=3215-3927;FILTER=in_repeat,strand_bias
S_6.2	70669	70682	Han-full	164	.	FR=20;RR=144;InsRegion=70520-71411;FILTER=strand_bias
S_6.5	17813	17818	Han-full	119	.	FR=41;RR=78;InsRegion=17128-18113;FILTER=PASS
U_14	12377	12804	Han-full	248	.	FR=170;RR=78;InsRegion=11333-12984;FILTER=in_repeat
U_43	110	705	Han-full	517	.	FR=413;RR=104;InsRegion=9-804;FILTER=in_repeat,strand_bias
U_48	1010	1457	Han-full	89	.	FR=56;RR=33;InsRegion=928-1471;FILTER=in_repeat
U_94	413	561	Han-full	29	.	FR=13;RR=16;InsRegion=208-724;FILTER=in_repeat
S_14.9	19283	19325	Merry	31	.	FR=13;RR=18;InsRegion=19225-19394;FILTER=in_repeat
S_14.14	2	103	Fot2-M24	96	.	FR=33;RR=63;InsRegion=1-169;FILTER=in_repeat
S_14.14	29747	29847	Fot2-M24	78	.	FR=72;RR=6;InsRegion=29679-29848;FILTER=in_repeat,strand_bias
S_1n15.1	17836	18069	Fot2-M24	28	.	FR=5;RR=23;InsRegion=17824-18211;FILTER=in_repeat,strand_bias
S_1n15.2	807	896	Fot2-M24	31	.	FR=6;RR=25;InsRegion=475-1108;FILTER=in_repeat,strand_bias
S_14.38	1	89	Gollum-Fv4	155	.	FR=18;RR=137;InsRegion=0-704;FILTER=in_repeat,strand_bias
S_14.9	35821	36025	Gollum-Fv4	712	.	FR=390;RR=322;InsRegion=35755-36072;FILTER=in_repeat
S_15.9	4	75	Gollum-Fv4	225	.	FR=52;RR=173;InsRegion=0-790;FILTER=in_repeat,strand_bias
S_1n15.16	8615	9092	Gollum-Fv4	240	.	FR=122;RR=118;InsRegion=8601-9097;FILTER=in_repeat
S_3n6.5	58579	58772	Gollum-Fv4	557	.	FR=80;RR=477;InsRegion=58000-59436;FILTER=in_repeat,strand_bias
S_6.14	28732	28910	Gollum-Fv4	205	.	FR=97;RR=108;InsRegion=28664-28980;FILTER=in_repeat
U_52	46	123	Gollum-Fv4	111	.	FR=15;RR=96;InsRegion=34-613;FILTER=in_repeat,strand_bias
Chr12	937405	937782	HopAY267761	237	.	FR=20;RR=217;InsRegion=937387-938317;FILTER=in_repeat,strand_bias
Chr2	3106789	3107075	HopAY267761	226	.	FR=206;RR=20;InsRegion=3106145-3107085;FILTER=in_repeat,strand_bias
S_14.15	13824	13924	HopAY267761	120	.	FR=98;RR=22;InsRegion=13277-13961;FILTER=strand_bias
S_14.7	29489	29694	HopAY267761	252	.	FR=232;RR=20;InsRegion=28723-29899;FILTER=in_repeat,strand_bias
S_15.4	59086	59298	HopAY267761	238	.	FR=143;RR=95;InsRegion=58809-59320;FILTER=in_repeat
S_15.9	10047	10172	HopAY267761	321	.	FR=137;RR=184;InsRegion=10045-10221;FILTER=in_repeat
S_3.3	10683	10991	HopAY267761	220	.	FR=15;RR=205;InsRegion=10592-11343;FILTER=in_repeat,strand_bias
S_3n6.4	78566	78626	HopAY267761	146	.	FR=137;RR=9;InsRegion=77873-78669;FILTER=in_repeat,strand_bias
S_3n6.59	98	170	HopAY267761	80	.	FR=8;RR=72;InsRegion=84-545;FILTER=strand_bias
S_6.12	32793	32931	HopAY267761	75	.	FR=32;RR=43;InsRegion=32531-33200;FILTER=in_repeat
U_80	579	702	HopAY267761	101	.	FR=91;RR=10;InsRegion=578-907;FILTER=in_repeat,strand_bias
Chr11	1709790	1709844	hAT105Active	264	.	FR=144;RR=120;InsRegion=1709278-1710612;FILTER=in_repeat
Chr11	921675	921683	hAT105Active	28	.	FR=21;RR=7;InsRegion=921119-921898;FILTER=strand_bias
Chr13	1669612	1669620	hAT105Active	25	.	FR=9;RR=16;InsRegion=1669352-1669986;FILTER=strand_bias
Chr13	80893	80943	hAT105Active	154	.	FR=17;RR=137;InsRegion=80887-81641;FILTER=in_repeat,strand_bias
Chr2	3104420	3104428	hAT105Active	25	.	FR=10;RR=15;InsRegion=3104188-3104796;FILTER=PASS
Chr4	3283618	3283673	hAT105Active	323	.	FR=157;RR=166;InsRegion=3282740-3284295;FILTER=in_repeat
Chr4	332895	332950	hAT105Active	232	.	FR=103;RR=129;InsRegion=332274-333578;FILTER=in_repeat
Chr4	4017006	4017024	hAT105Active	9	.	FR=4;RR=5;InsRegion=4016814-4017495;FILTER=weak_evidence
Chr9	445717	446063	hAT105Active	19	.	FR=11;RR=8;InsRegion=445622-446067;FILTER=in_repeat
S_14.11	23	75	hAT105Active	230	.	FR=77;RR=153;InsRegion=1-729;FILTER=in_repeat
S_14.11	32304	32360	hAT105Active	284	.	FR=165;RR=119;InsRegion=31642-32388;FILTER=in_repeat
S_14.12	13809	13816	hAT105Active	23	.	FR=11;RR=12;InsRegion=13543-14280;FILTER=PASS
S_14.14	24324	24644	hAT105Active	30	.	FR=23;RR=7;InsRegion=23670-24658;FILTER=in_repeat,strand_bias
S_14.25	30	90	hAT105Active	150	.	FR=23;RR=127;InsRegion=0-694;FILTER=in_repeat,strand_bias
S_14.3	42550	42558	hAT105Active	155	.	FR=100;RR=55;InsRegion=41830-42784;FILTER=PASS
S_14.3	78119	78127	hAT105Active	37	.	FR=18;RR=19;InsRegion=77905-78792;FILTER=PASS
S_14.40	6287	6580	hAT105Active	26	.	FR=20;RR=6;InsRegion=5868-6726;FILTER=in_repeat,strand_bias
S_15.11	23	82	hAT105Active	231	.	FR=83;RR=148;InsRegion=0-673;FILTER=in_repeat
S_1n15.11	2363	2371	hAT105Active	156	.	FR=60;RR=96;InsRegion=2192-2937;FILTER=in_repeat
S_1n15.6	3582	3591	hAT105Active	212	.	FR=73;RR=139;InsRegion=3087-4149;FILTER=PASS
S_3.3	13248	13256	hAT105Active	19	.	FR=11;RR=8;InsRegion=12777-13452;FILTER=PASS
S_3n6.20	14217	14305	hAT105Active	28	.	FR=21;RR=7;InsRegion=14203-14311;FILTER=in_repeat,strand_bias
S_3n6.2	49834	49976	hAT105Active	13	.	FR=4;RR=9;InsRegion=49809-50181;FILTER=in_repeat,strand_bias
S_3n6.3	68129	68441	hAT105Active	24	.	FR=8;RR=16;InsRegion=68101-68939;FILTER=in_repeat,strand_bias
S_3n6.4	49520	49528	hAT105Active	26	.	FR=18;RR=8;InsRegion=49114-49764;FILTER=strand_bias
S_3n6.61	5	57	hAT105Active	157	.	FR=11;RR=146;InsRegion=4-646;FILTER=in_repeat,strand_bias
S_3n6.66	1449	1584	hAT105Active	34	.	FR=12;RR=22;InsRegion=1384-1611;FILTER=in_repeat
S_6.20	3	58	hAT105Active	188	.	FR=9;RR=179;InsRegion=2-741;FILTER=in_repeat,strand_bias
S_6.47	2	58	hAT105Active	187	.	FR=15;RR=172;InsRegion=0-783;FILTER=in_repeat,strand_bias
U_12	35939	35945	hAT105Active	268	.	FR=154;RR=114;InsRegion=35361-36602;FILTER=PASS
U_22	15409	15418	hAT105Active	278	.	FR=116;RR=162;InsRegion=14806-15861;FILTER=PASS
U_48	206	260	hAT105Active	23	.	FR=4;RR=19;InsRegion=161-476;FILTER=in_repeat,strand_bias
U_80	1646	1652	hAT105Active	18	.	FR=14;RR=4;InsRegion=1101-2030;FILTER=strand_bias
U_88	81	377	hAT105Active	23	.	FR=12;RR=11;InsRegion=20-426;FILTER=in_repeat
Chr11	1929239	1929337	Foret1X65452	129	.	FR=13;RR=116;InsRegion=1929084-1929687;FILTER=in_repeat,strand_bias
Chr13	1419897	1419996	Foret1X65452	46	.	FR=10;RR=36;InsRegion=1419895-1419997;FILTER=in_repeat,strand_bias
U_10	26400	26576	Foret1X65452	33	.	FR=24;RR=9;InsRegion=26231-26584;FILTER=in_repeat,strand_bias
U_10	27367	27397	Foret1X65452	11	.	FR=5;RR=6;InsRegion=27319-27420;FILTER=in_repeat
S_14.3	19756	19900	Gollum-full	114	.	FR=66;RR=48;InsRegion=19755-19901;FILTER=in_repeat
S_14.34	3	59	Gollum-full	233	.	FR=27;RR=206;InsRegion=0-662;FILTER=in_repeat,strand_bias
S_14.9	35821	36025	Gollum-full	791	.	FR=471;RR=320;InsRegion=35390-36080;FILTER=in_repeat
S_15.8	39678	39731	Gollum-full	208	.	FR=196;RR=12;InsRegion=39437-39737;FILTER=in_repeat,strand_bias
S_1n15.16	14	201	Gollum-full	425	.	FR=106;RR=319;InsRegion=0-619;FILTER=in_repeat
S_3n6.15	24953	24956	Gollum-full	207	.	FR=10;RR=197;InsRegion=24817-25458;FILTER=strand_bias
S_3n6.5	58579	58772	Gollum-full	1356	.	FR=80;RR=1276;InsRegion=58000-59565;FILTER=in_repeat,strand_bias
S_3n6.5	64004	64181	Gollum-full	1395	.	FR=1344;RR=51;InsRegion=63147-64845;FILTER=in_repeat,strand_bias
S_6.12	22	86	Gollum-full	85	.	FR=12;RR=73;InsRegion=19-195;FILTER=in_repeat,strand_bias
S_6.14	28732	28910	Gollum-full	251	.	FR=139;RR=112;InsRegion=28386-28987;FILTER=in_repeat
U_20	206	215	Gollum-full	273	.	FR=26;RR=247;InsRegion=68-741;FILTER=strand_bias
